# Supplementary material for: U6 snRNA m6A modification is required for accurate and efficient splicing of C. elegans and human pre-mRNAs
Source: Nucleic Acids Res. 2024 May 29;52(15):9139–60. doi: 10.1093/nar/gkae447 (PMC11347140; doi:10.1093/nar/gkae447)
Supplement: gkae447_Supplemental_Files [file gkae447_supplemental_files.zip]

Archive with 7 entries (7 files):
- Supplemental_figures_Shen_et_al.pdf
- Table_S1_RNASeq_QC.xlsx
- Table_S2_cis_splicing.xlsx
- Table_S3_SL_mett10KO_vs_N2_classified_evemts_pval.tsv
- Table_S4_SL_mett10KO_vs_N2_classified_evemts_FDR.tsv
- Table_S5_yanocomp_SX3409_vs_SX3407_vs_WT_sams3_kmers.tsv
- Table_S6_differ_der_sites_with_logodds_sams_genes.tsv
