# Supplementary material for: U6 snRNA m6A modification is required for accurate and efficient splicing of C. elegans and human pre-mRNAs
Source: Nucleic Acids Res. 2024 May 29;52(15):9139–60. doi: 10.1093/nar/gkae447 (PMC11347140; doi:10.1093/nar/gkae447)
Supplement: gkae447_Supplemental_Files [file gkae447_supplemental_files.zip › Table_S6_differ_der_sites_with_logodds_sams_genes.tsv]

chrom	start	end	name	score	strand	odds_ratio	hetero_G	hetero_G_minus_log10_pval	hetero_G_minus_log10_FDR	homog_G_tre	homog_G_minus_log10_pval_tre	homog_G_cntrl	homog_G_minus_log10_pval_cntrl	homogeneity	gene_name	seq
IV	5843987	5843988	DER_site	0	-	0.08	5.72	1.24	0.07	1.4	0.5	4.29	0.37	True	sams-4	T
IV	5843988	5843989	DER_site	0	-	-0.21	4.64	0.7	0.07	6.72	0.15	3.6	0.46	False	sams-4	T
IV	5843989	5843990	DER_site	0	-	0.49	3.0	0.65	0.07	6.67	0.15	2.75	0.25	False	sams-4	T
IV	5843990	5843991	DER_site	0	-	1.81	0.35	0.25	0.06	1.24	0.54	2.75	0.25	False	sams-4	C
IV	5843991	5843992	DER_site	0	-	1.6	0.6	0.36	0.07	2.55	0.28	5.64	0.06	False	sams-4	C
IV	5843992	5843993	DER_site	0	-	1.19	2.36	0.51	0.07	5.24	0.26	4.16	0.38	False	sams-4	T
IV	5843993	5843994	DER_site	0	-	0.5	0.88	0.19	0.04	3.11	0.54	6.81	0.15	False	sams-4	T
IV	5843994	5843995	DER_site	0	-	0.98	0.02	0.05	-0.0	3.34	0.19	3.79	0.15	False	sams-4	T
IV	5843995	5843996	DER_site	0	-	0.2	0.0	-0.0	-0.0	3.27	0.19	1.81	0.41	False	sams-4	A
IV	5843996	5843997	DER_site	0	-	1.59	0.6	0.36	0.07	2.32	0.31	1.55	0.46	False	sams-4	C
IV	5843997	5843998	DER_site	0	-	1.59	2.75	0.6	0.07	4.75	0.09	5.99	0.2	False	sams-4	T
IV	5843998	5843999	DER_site	0	-	0.28	0.0	-0.0	-0.0	1.15	0.56	1.81	0.41	False	sams-4	A
IV	5843999	5844000	DER_site	0	-	-0.82	5.42	1.18	0.07	0.25	0.88	4.12	0.39	True	sams-4	A
IV	5844000	5844001	DER_site	0	-	-0.39	3.25	0.45	0.07	3.54	0.47	3.53	0.47	False	sams-4	A
IV	5844001	5844002	DER_site	0	-	-1.04	0.92	0.47	0.07	2.37	0.31	3.59	0.17	False	sams-4	A
IV	5844002	5844003	DER_site	0	-	-0.58	7.05	1.53	0.07	1.8	0.41	4.69	0.32	True	sams-4	A
IV	5844003	5844004	DER_site	0	-	1.81	0.37	0.27	0.06	1.68	0.43	1.24	0.54	False	sams-4	A
IV	5844004	5844005	DER_site	0	-	0.28	0.0	-0.0	-0.0	3.5	0.17	2.29	0.32	False	sams-4	A
IV	5844005	5844006	DER_site	0	-	1.07	3.04	0.66	0.07	1.76	0.41	1.81	0.4	False	sams-4	A
IV	5844006	5844007	DER_site	0	-	1.57	6.56	1.06	0.07	5.96	0.43	3.38	0.18	False	sams-4	A
IV	5844007	5844008	DER_site	0	-	-1.34	1.59	0.35	0.07	4.32	0.36	0.0	1.0	False	sams-4	A
IV	5844008	5844009	DER_site	0	-	0.22	0.99	0.21	0.05	3.13	0.54	0.13	0.94	False	sams-4	C
IV	5844009	5844010	DER_site	0	-	1.81	2.5	0.54	0.07	1.76	0.41	3.93	0.42	False	sams-4	T
IV	5844010	5844011	DER_site	0	-	-0.51	0.0	0.02	-0.0	3.2	0.2	1.81	0.4	False	sams-4	C
IV	5844011	5844012	DER_site	0	-	0.12	0.0	-0.0	-0.0	1.06	0.59	1.43	0.49	False	sams-4	A
IV	5844012	5844013	DER_site	0	-	-1.34	0.05	0.09	0.01	1.55	0.46	0.0	1.0	False	sams-4	A
IV	5844014	5844015	DER_site	0	-	-0.54	0.0	-0.0	-0.0	1.71	0.43	0.0	1.0	False	sams-4	A
IV	5844015	5844016	DER_site	0	-	-0.54	0.0	-0.0	-0.0	1.71	0.43	0.0	1.0	False	sams-4	G
IV	5844016	5844017	DER_site	0	-	-0.92	1.73	0.38	0.07	5.0	0.29	1.7	0.43	False	sams-4	T
IV	5844017	5844018	DER_site	0	-	0.19	4.55	0.68	0.07	5.95	0.43	3.0	0.56	False	sams-4	C
IV	5844018	5844019	DER_site	0	-	1.07	0.0	-0.0	-0.0	2.6	0.27	1.81	0.4	False	sams-4	T
IV	5844019	5844020	DER_site	0	-	-3.08	5.83	1.27	0.07	6.72	0.15	0.0	1.0	False	sams-4	A
IV	5844020	5844021	DER_site	0	-	2.63	0.12	0.14	0.03	0.0	1.0	2.12	0.35	False	sams-4	A
IV	5844022	5844023	DER_site	0	-	-0.54	0.0	-0.0	-0.0	2.5	0.29	0.0	1.0	False	sams-4	G
IV	5844023	5844024	DER_site	0	-	-3.26	3.47	1.2	0.07	0.3	0.86	0.0	1.0	True	sams-4	A
IV	5844024	5844025	DER_site	0	-	0.88	2.61	0.34	0.07	7.27	0.3	5.69	0.22	False	sams-4	A
IV	5844025	5844026	DER_site	0	-	-1.02	3.36	0.47	0.07	2.53	0.87	9.46	0.05	False	sams-4	C
IV	5844026	5844027	DER_site	0	-	-0.49	3.34	0.47	0.07	0.87	0.93	10.65	0.1	False	sams-4	T
IV	5844027	5844028	DER_site	0	-	2.69	0.13	0.15	0.03	0.0	1.0	1.81	0.4	False	sams-4	C
IV	5844028	5844029	DER_site	0	-	-0.12	0.79	0.17	0.04	7.14	0.13	1.12	0.57	False	sams-4	C
IV	5844032	5844033	DER_site	0	-	-1.28	0.04	0.08	0.0	2.13	0.35	0.0	1.0	False	sams-4	G
IV	5844033	5844034	DER_site	0	-	-0.54	0.0	-0.0	-0.0	1.71	0.43	0.0	1.0	False	sams-4	A
IV	5844034	5844035	DER_site	0	-	0.63	4.78	0.72	0.07	4.16	0.65	3.58	0.47	False	sams-4	C
IV	5844035	5844036	DER_site	0	-	0.57	5.85	0.68	0.07	6.82	0.34	5.11	0.53	False	sams-4	G
IV	5844036	5844037	DER_site	0	-	-2.47	3.89	0.84	0.07	3.38	0.5	0.0	1.0	True	sams-4	T
IV	5844037	5844038	DER_site	0	-	-0.2	2.15	0.27	0.06	6.17	0.4	2.98	0.56	False	sams-4	C
IV	5844038	5844039	DER_site	0	-	1.1	3.06	0.66	0.07	1.71	0.43	2.29	0.32	False	sams-4	T
IV	5844039	5844040	DER_site	0	-	1.01	3.02	0.65	0.07	1.76	0.41	1.7	0.43	False	sams-4	G
IV	5844040	5844041	DER_site	0	-	-0.18	1.83	0.4	0.07	3.26	0.52	2.29	0.32	False	sams-4	A
IV	5844041	5844042	DER_site	0	-	-1.82	2.37	0.52	0.07	3.26	0.52	0.0	1.0	False	sams-4	C
IV	5844042	5844043	DER_site	0	-	-1.28	0.04	0.08	0.0	4.64	0.1	0.0	1.0	False	sams-4	T
IV	5844043	5844044	DER_site	0	-	-1.85	0.4	0.28	0.06	2.14	0.34	0.0	1.0	False	sams-4	G
IV	5844044	5844045	DER_site	0	-	-0.02	0.77	0.17	0.04	2.99	0.56	2.67	0.26	False	sams-4	T
IV	5844045	5844046	DER_site	0	-	-1.15	2.89	0.39	0.07	9.77	0.13	4.77	0.09	False	sams-4	T
IV	5844046	5844047	DER_site	0	-	-0.57	2.62	0.57	0.07	4.78	0.31	1.81	0.4	False	sams-4	T
IV	5844047	5844048	DER_site	0	-	0.62	1.33	0.29	0.06	6.52	0.16	3.51	0.17	False	sams-4	A
IV	5844048	5844049	DER_site	0	-	-0.42	4.07	0.6	0.07	1.94	0.75	3.76	0.44	False	sams-4	C
IV	5844049	5844050	DER_site	0	-	-0.23	2.42	0.53	0.07	7.58	0.11	2.6	0.27	False	sams-4	T
IV	5844050	5844051	DER_site	0	-	0.82	2.55	0.33	0.07	9.66	0.05	5.75	0.45	False	sams-4	T
IV	5844051	5844052	DER_site	0	-	-0.09	1.83	0.11	0.02	7.5	0.48	3.51	0.48	False	sams-4	G
IV	5844052	5844053	DER_site	0	-	1.93	0.46	0.3	0.06	2.4	0.3	3.76	0.15	False	sams-4	T
IV	5844053	5844054	DER_site	0	-	0.15	0.91	0.08	0.01	6.62	0.36	3.94	0.41	False	sams-4	T
IV	5844054	5844055	DER_site	0	-	-2.47	3.89	0.84	0.07	2.61	0.63	0.0	1.0	True	sams-4	T
IV	5844055	5844056	DER_site	0	-	-0.08	0.78	0.17	0.04	2.38	0.67	1.71	0.42	False	sams-4	A
IV	5844056	5844057	DER_site	0	-	-1.33	2.74	0.36	0.07	3.7	0.72	2.49	0.29	False	sams-4	T
IV	5844057	5844058	DER_site	0	-	1.13	0.06	0.09	0.01	3.7	0.16	1.92	0.38	False	sams-4	C
IV	5844058	5844059	DER_site	0	-	-1.75	0.34	0.25	0.06	2.42	0.3	0.0	1.0	False	sams-4	C
IV	5844059	5844060	DER_site	0	-	0.39	1.05	0.23	0.05	4.94	0.29	2.56	0.28	False	sams-4	T
IV	5844061	5844062	DER_site	0	-	1.21	7.24	1.19	0.07	4.62	0.33	8.54	0.07	False	sams-4	T
IV	5844062	5844063	DER_site	0	-	1.26	4.92	1.07	0.07	2.7	0.26	4.05	0.4	False	sams-4	T
IV	5844063	5844064	DER_site	0	-	-0.63	5.94	0.94	0.07	6.01	0.2	1.95	0.38	False	sams-4	A
IV	5844064	5844065	DER_site	0	-	-0.18	0.83	0.18	0.04	2.83	0.59	6.17	0.19	False	sams-4	A
IV	5844065	5844066	DER_site	0	-	-0.55	1.46	0.32	0.06	6.83	0.14	1.32	0.52	False	sams-4	T
IV	5844066	5844067	DER_site	0	-	0.66	2.12	0.26	0.06	6.93	0.33	5.3	0.51	False	sams-4	A
IV	5844067	5844068	DER_site	0	-	0.05	2.21	0.28	0.06	3.96	0.68	1.21	0.55	False	sams-4	G
IV	5844068	5844069	DER_site	0	-	0.13	1.76	0.11	0.02	4.12	0.85	8.61	0.38	False	sams-4	T
IV	5844069	5844070	DER_site	0	-	-0.08	2.81	0.23	0.05	4.88	0.77	5.89	0.66	False	sams-4	T
IV	5844070	5844071	DER_site	0	-	-0.22	3.81	0.36	0.07	4.61	0.8	6.92	0.55	False	sams-4	C
IV	5844071	5844072	DER_site	0	-	-0.3	2.94	0.25	0.05	14.12	0.08	2.05	0.91	False	sams-4	G
IV	5844072	5844073	DER_site	0	-	-0.37	2.93	0.24	0.05	10.13	0.26	11.59	0.17	False	sams-4	T
IV	5844073	5844074	DER_site	0	-	-0.05	2.93	0.24	0.05	7.69	0.46	8.63	0.2	False	sams-4	T
IV	5844074	5844075	DER_site	0	-	-0.4	3.0	0.41	0.07	6.31	0.39	0.29	0.99	False	sams-4	T
IV	5844075	5844076	DER_site	0	-	-0.21	6.21	0.73	0.07	4.69	0.79	4.11	0.39	False	sams-4	A
IV	5844076	5844077	DER_site	0	-	0.15	6.44	0.77	0.07	16.48	0.04	3.08	0.54	False	sams-4	A
IV	5844077	5844078	DER_site	0	-	0.13	1.04	0.1	0.01	7.33	0.29	4.82	0.57	False	sams-4	A
IV	5844078	5844079	DER_site	0	-	0.09	2.21	0.28	0.06	9.66	0.14	5.46	0.49	False	sams-4	T
IV	5844079	5844080	DER_site	0	-	0.43	3.57	0.33	0.07	8.05	0.43	7.19	0.3	False	sams-4	A
IV	5844080	5844081	DER_site	0	-	0.41	1.08	0.11	0.02	12.27	0.06	5.57	0.47	False	sams-4	A
IV	5844081	5844082	DER_site	0	-	-0.05	0.81	0.07	0.0	6.86	0.33	5.43	0.25	False	sams-4	C
IV	5844082	5844083	DER_site	0	-	0.03	1.22	0.13	0.02	8.85	0.18	4.03	0.4	False	sams-4	T
IV	5844083	5844084	DER_site	0	-	-0.22	0.68	0.15	0.03	8.12	0.09	4.7	0.32	False	sams-4	A
IV	5844084	5844085	DER_site	0	-	-0.51	3.4	0.48	0.07	8.75	0.19	4.27	0.37	False	sams-4	A
IV	5844085	5844086	DER_site	0	-	-0.32	1.8	0.21	0.05	13.57	0.03	4.47	0.35	False	sams-4	T
IV	5844086	5844087	DER_site	0	-	-0.45	4.32	0.44	0.07	11.67	0.17	8.07	0.23	False	sams-4	G
IV	5844087	5844088	DER_site	0	-	-0.51	5.41	0.84	0.07	24.12	0.0	5.12	0.53	False	sams-4	C
IV	5844088	5844089	DER_site	0	-	-0.12	1.81	0.11	0.02	6.19	0.63	11.07	0.09	False	sams-4	T
IV	5844089	5844090	DER_site	0	-	-0.12	1.31	0.14	0.03	3.37	0.76	12.84	0.05	False	sams-4	T
IV	5844090	5844091	DER_site	0	-	-0.17	0.58	0.04	-0.0	16.45	0.01	5.67	0.46	False	sams-4	T
IV	5844091	5844092	DER_site	0	-	-0.4	11.81	2.09	0.07	8.46	0.21	6.33	0.39	False	sams-4	T
IV	5844092	5844093	DER_site	0	-	-0.63	7.74	0.99	0.07	7.38	0.29	5.64	0.69	False	sams-4	T
IV	5844093	5844094	DER_site	0	-	0.2	1.08	0.11	0.02	6.48	0.37	6.39	0.17	False	sams-4	A
IV	5844094	5844095	DER_site	0	-	0.24	1.97	0.13	0.02	7.91	0.44	6.77	0.34	False	sams-4	G
IV	5844095	5844096	DER_site	0	-	-0.48	2.57	0.2	0.05	15.63	0.05	8.29	0.41	False	sams-4	C
IV	5844096	5844097	DER_site	0	-	-0.54	5.87	0.68	0.07	12.45	0.13	4.26	0.64	False	sams-4	A
IV	5844097	5844098	DER_site	0	-	-0.12	8.43	1.11	0.07	4.77	0.78	9.06	0.17	False	sams-4	C
IV	5844098	5844099	DER_site	0	-	0.47	2.9	0.39	0.07	7.28	0.3	9.46	0.15	False	sams-4	T
IV	5844099	5844100	DER_site	0	-	0.11	2.36	0.3	0.06	4.14	0.66	0.54	0.76	False	sams-4	A
IV	5844100	5844101	DER_site	0	-	0.31	4.86	0.74	0.07	3.46	0.48	9.38	0.05	False	sams-4	G
IV	5844101	5844102	DER_site	0	-	-0.27	2.72	0.22	0.05	6.51	0.59	6.21	0.4	False	sams-4	T
IV	5844102	5844103	DER_site	0	-	0.18	3.08	0.26	0.06	12.49	0.13	12.31	0.14	False	sams-4	T
IV	5844103	5844104	DER_site	0	-	-0.43	2.38	0.3	0.06	5.43	0.49	7.04	0.03	False	sams-4	G
IV	5844104	5844105	DER_site	0	-	-0.33	1.75	0.2	0.05	7.27	0.3	1.85	0.93	False	sams-4	A
IV	5844105	5844106	DER_site	0	-	-0.74	14.28	2.19	0.07	13.63	0.09	5.08	0.53	False	sams-4	A
IV	5844106	5844107	DER_site	0	-	-0.22	4.21	0.42	0.07	4.2	0.84	8.71	0.07	False	sams-4	C
IV	5844107	5844108	DER_site	0	-	-0.26	3.32	0.46	0.07	3.06	0.8	7.21	0.3	False	sams-4	A
IV	5844108	5844109	DER_site	0	-	-0.13	2.72	0.22	0.05	13.09	0.11	2.84	0.83	False	sams-4	T
IV	5844109	5844110	DER_site	0	-	0.24	6.91	0.85	0.07	8.41	0.39	7.63	0.27	False	sams-4	C
IV	5844110	5844111	DER_site	0	-	0.01	4.61	0.69	0.07	6.98	0.32	5.02	0.29	False	sams-4	A
IV	5844111	5844112	DER_site	0	-	0.07	4.19	0.62	0.07	4.87	0.56	7.81	0.25	False	sams-4	T
IV	5844112	5844113	DER_site	0	-	0.13	0.67	0.06	-0.0	3.62	0.73	1.4	0.97	False	sams-4	T
IV	5844113	5844114	DER_site	0	-	-0.38	2.47	0.19	0.04	5.61	0.69	12.14	0.15	False	sams-4	A
IV	5844114	5844115	DER_site	0	-	0.01	2.06	0.14	0.03	7.46	0.49	9.78	0.13	False	sams-4	T
IV	5844115	5844116	DER_site	0	-	0.07	2.7	0.21	0.05	10.94	0.2	14.27	0.03	False	sams-4	T
IV	5844116	5844117	DER_site	0	-	-0.15	1.39	0.15	0.03	6.31	0.39	8.3	0.22	False	sams-4	T
IV	5844117	5844118	DER_site	0	-	-0.28	2.92	0.24	0.05	7.91	0.44	10.38	0.24	False	sams-4	A
IV	5844118	5844119	DER_site	0	-	-0.22	3.25	0.29	0.06	7.73	0.46	2.41	0.88	False	sams-4	T
IV	5844119	5844120	DER_site	0	-	0.36	13.29	2.0	0.07	8.73	0.37	1.41	0.84	True	sams-4	G
IV	5844120	5844121	DER_site	0	-	0.43	1.8	0.21	0.05	8.84	0.18	6.3	0.18	False	sams-4	C
IV	5844121	5844122	DER_site	0	-	0.5	6.52	0.79	0.07	7.25	0.3	7.81	0.45	False	sams-4	A
IV	5844122	5844123	DER_site	0	-	0.15	2.74	0.36	0.07	31.87	0.0	8.28	0.08	False	sams-4	C
IV	5844123	5844124	DER_site	0	-	-0.37	7.7	1.28	0.07	10.32	0.11	5.38	0.25	False	sams-4	T
IV	5844124	5844125	DER_site	0	-	-0.21	3.29	0.46	0.07	15.61	0.02	3.73	0.71	False	sams-4	T
IV	5844125	5844126	DER_site	0	-	-0.24	4.06	0.59	0.07	5.21	0.52	4.41	0.62	False	sams-4	T
IV	5844126	5844127	DER_site	0	-	-0.94	4.67	0.7	0.07	6.82	0.34	4.09	0.13	False	sams-4	A
IV	5844127	5844128	DER_site	0	-	-0.39	7.29	1.2	0.07	2.64	0.62	3.0	0.56	True	sams-4	C
IV	5844128	5844129	DER_site	0	-	-0.17	2.09	0.26	0.06	8.11	0.23	0.29	0.86	False	sams-4	C
IV	5844129	5844130	DER_site	0	-	0.03	2.01	0.24	0.05	15.9	0.01	12.25	0.06	False	sams-4	T
IV	5844130	5844131	DER_site	0	-	-0.06	0.27	0.02	-0.0	8.5	0.2	5.52	0.48	False	sams-4	T
IV	5844131	5844132	DER_site	0	-	-0.07	1.17	0.05	-0.0	7.84	0.45	5.8	0.45	False	sams-4	A
IV	5844132	5844133	DER_site	0	-	-0.17	0.39	0.03	-0.0	2.65	0.85	5.7	0.46	False	sams-4	T
IV	5844133	5844134	DER_site	0	-	-0.24	1.3	0.14	0.03	19.39	0.0	3.75	0.71	False	sams-4	T
IV	5844134	5844135	DER_site	0	-	-0.23	0.78	0.17	0.04	4.12	0.39	0.14	0.93	False	sams-4	A
IV	5844135	5844136	DER_site	0	-	-0.15	3.49	0.49	0.07	6.63	0.36	8.21	0.08	False	sams-4	T
IV	5844136	5844137	DER_site	0	-	-0.57	2.82	0.38	0.07	10.97	0.09	3.32	0.77	False	sams-4	T
IV	5844137	5844138	DER_site	0	-	-0.04	2.99	0.25	0.06	9.0	0.34	4.09	0.66	False	sams-4	A
IV	5844138	5844139	DER_site	0	-	-0.2	3.57	0.33	0.07	12.04	0.15	6.61	0.36	False	sams-4	A
IV	5844139	5844140	DER_site	0	-	-0.2	4.21	0.62	0.07	1.1	0.98	9.12	0.17	False	sams-4	T
IV	5844140	5844141	DER_site	0	-	-0.68	10.34	1.46	0.07	8.8	0.36	3.57	0.47	False	sams-4	A
IV	5844141	5844142	DER_site	0	-	0.17	3.51	0.5	0.07	5.33	0.5	5.34	0.25	False	sams-4	C
IV	5844142	5844143	DER_site	0	-	0.04	2.21	0.28	0.06	9.32	0.16	2.89	0.58	False	sams-4	C
IV	5844143	5844144	DER_site	0	-	-0.51	4.88	0.74	0.07	7.87	0.25	8.02	0.24	False	sams-4	T
IV	5844144	5844145	DER_site	0	-	-0.11	1.87	0.22	0.05	10.54	0.1	10.6	0.1	False	sams-4	T
IV	5844145	5844146	DER_site	0	-	-0.13	1.78	0.11	0.02	9.85	0.28	7.13	0.31	False	sams-4	A
IV	5844146	5844147	DER_site	0	-	-0.18	1.44	0.16	0.03	4.22	0.65	3.32	0.77	False	sams-4	T
IV	5844147	5844148	DER_site	0	-	-0.06	4.67	0.7	0.07	10.76	0.1	11.34	0.08	False	sams-4	T
IV	5844148	5844149	DER_site	0	-	-0.93	4.47	0.67	0.07	8.03	0.24	9.64	0.14	False	sams-4	T
IV	5844149	5844150	DER_site	0	-	-0.07	1.42	0.08	0.0	17.36	0.03	10.41	0.24	False	sams-4	C
IV	5844150	5844151	DER_site	0	-	-0.59	10.47	1.48	0.07	14.93	0.06	5.44	0.49	False	sams-4	G
IV	5844151	5844152	DER_site	0	-	-0.25	4.38	0.45	0.07	9.49	0.3	5.45	0.49	False	sams-4	C
IV	5844152	5844153	DER_site	0	-	-0.5	3.11	0.27	0.06	9.89	0.27	5.3	0.51	False	sams-4	T
IV	5844153	5844154	DER_site	0	-	0.66	7.98	1.03	0.07	13.77	0.09	6.63	0.36	False	sams-4	A
IV	5844154	5844155	DER_site	0	-	-0.32	4.64	0.49	0.07	9.89	0.27	9.03	0.17	False	sams-4	G
IV	5844155	5844156	DER_site	0	-	-0.19	2.01	0.13	0.03	9.13	0.33	5.39	0.5	False	sams-4	T
IV	5844156	5844157	DER_site	0	-	0.2	3.17	0.28	0.06	4.91	0.77	12.68	0.12	False	sams-4	A
IV	5844157	5844158	DER_site	0	-	-0.0	6.62	0.8	0.07	7.79	0.45	6.65	0.16	False	sams-4	C
IV	5844158	5844159	DER_site	0	-	-0.18	6.11	0.72	0.07	18.13	0.02	13.81	0.09	False	sams-4	A
IV	5844159	5844160	DER_site	0	-	-0.41	7.8	1.0	0.07	5.03	0.75	3.76	0.44	False	sams-4	C
IV	5844160	5844161	DER_site	0	-	-0.09	3.81	0.36	0.07	8.38	0.4	3.78	0.88	False	sams-4	A
IV	5844161	5844162	DER_site	0	-	0.06	0.44	0.01	-0.0	12.46	0.13	11.17	0.19	False	sams-4	C
IV	5844162	5844163	DER_site	0	-	-0.57	9.57	1.32	0.07	13.03	0.11	15.41	0.05	False	sams-4	G
IV	5844163	5844164	DER_site	0	-	-0.44	5.58	0.63	0.07	12.95	0.11	0.89	0.99	False	sams-4	C
IV	5844164	5844165	DER_site	0	-	-0.58	5.12	0.79	0.07	8.52	0.2	2.91	0.23	False	sams-4	C
IV	5844165	5844166	DER_site	0	-	0.22	7.84	1.01	0.07	16.91	0.03	4.86	0.3	False	sams-4	C
IV	5844166	5844167	DER_site	0	-	-0.18	3.6	0.33	0.07	16.92	0.01	8.73	0.37	False	sams-4	T
IV	5844167	5844168	DER_site	0	-	-0.33	4.78	0.51	0.07	8.16	0.42	5.19	0.52	False	sams-4	A
IV	5844168	5844169	DER_site	0	-	-0.22	2.66	0.21	0.05	5.57	0.69	4.24	0.64	False	sams-4	C
IV	5844169	5844170	DER_site	0	-	0.29	8.93	1.2	0.07	7.11	0.31	6.97	0.32	False	sams-4	C
IV	5844170	5844171	DER_site	0	-	0.15	5.98	0.7	0.07	3.5	0.74	6.3	0.61	False	sams-4	A
IV	5844171	5844172	DER_site	0	-	0.31	4.86	0.74	0.07	13.58	0.03	8.54	0.2	False	sams-4	C
IV	5844172	5844173	DER_site	0	-	-0.12	1.41	0.15	0.03	11.69	0.07	8.73	0.07	False	sams-4	C
IV	5844173	5844174	DER_site	0	-	-0.01	8.42	1.11	0.07	10.49	0.23	2.3	0.32	False	sams-4	C
IV	5844174	5844175	DER_site	0	-	0.93	7.2	0.9	0.07	5.65	0.69	2.52	0.64	False	sams-4	C
IV	5844175	5844176	DER_site	0	-	0.22	4.32	0.44	0.07	6.85	0.55	3.96	0.68	False	sams-4	C
IV	5844176	5844177	DER_site	0	-	-0.18	2.29	0.29	0.06	4.96	0.55	4.74	0.58	False	sams-4	G
IV	5844177	5844178	DER_site	0	-	-0.01	2.6	0.34	0.07	9.06	0.17	10.87	0.09	False	sams-4	A
IV	5844178	5844179	DER_site	0	-	0.77	4.27	0.43	0.07	12.29	0.06	5.17	0.74	False	sams-4	T
IV	5844179	5844180	DER_site	0	-	-0.2	0.78	0.17	0.04	3.24	0.52	2.46	0.65	False	sams-4	G
IV	5844180	5844181	DER_site	0	-	-0.23	2.37	0.18	0.04	4.64	0.8	6.07	0.41	False	sams-4	A
IV	5844181	5844182	DER_site	0	-	-0.67	8.12	1.06	0.07	17.2	0.03	6.25	0.4	False	sams-4	C
IV	5844182	5844183	DER_site	0	-	-0.15	0.75	0.07	-0.0	7.75	0.26	4.83	0.57	False	sams-4	T
IV	5844183	5844184	DER_site	0	-	0.19	0.55	0.12	0.02	0.77	0.94	9.97	0.04	False	sams-4	A
IV	5844184	5844185	DER_site	0	-	0.77	1.67	0.1	0.01	6.24	0.62	9.24	0.32	False	sams-4	A
IV	5844185	5844186	DER_site	0	-	0.56	3.96	0.39	0.07	6.96	0.32	5.34	0.5	False	sams-4	A
IV	5844186	5844187	DER_site	0	-	-0.06	4.53	0.47	0.07	9.17	0.33	10.33	0.24	False	sams-4	A
IV	5844187	5844188	DER_site	0	-	0.23	3.31	0.46	0.07	8.43	0.21	3.57	0.73	False	sams-4	C
IV	5844188	5844189	DER_site	0	-	-0.24	5.03	0.55	0.07	7.99	0.43	5.27	0.51	False	sams-4	T
IV	5844189	5844190	DER_site	0	-	-0.32	1.98	0.13	0.02	11.39	0.18	4.2	0.38	False	sams-4	T
IV	5844190	5844191	DER_site	0	-	0.62	0.01	0.04	-0.0	1.03	0.6	2.22	0.33	False	sams-4	A
IV	5844191	5844192	DER_site	0	-	-0.55	0.7	0.39	0.07	2.28	0.32	0.16	0.92	False	sams-4	G
IV	5844192	5844193	DER_site	0	-	-0.17	0.19	0.04	-0.0	6.24	0.18	4.75	0.31	False	sams-4	A
IV	5844193	5844194	DER_site	0	-	0.12	6.71	0.82	0.07	7.1	0.53	11.37	0.18	False	sams-4	T
IV	5844194	5844195	DER_site	0	-	0.12	0.79	0.03	-0.0	12.52	0.13	23.18	0.0	False	sams-4	T
IV	5844195	5844196	DER_site	0	-	-0.27	2.82	0.23	0.05	18.64	0.02	9.05	0.17	False	sams-4	T
IV	5844196	5844197	DER_site	0	-	-0.03	0.61	0.05	-0.0	11.57	0.07	5.36	0.5	False	sams-4	A
IV	5844197	5844198	DER_site	0	-	-0.04	2.67	0.35	0.07	3.52	0.74	3.33	0.77	False	sams-4	C
IV	5844198	5844199	DER_site	0	-	0.3	2.87	0.39	0.07	1.56	0.96	17.17	0.01	False	sams-4	T
IV	5844199	5844200	DER_site	0	-	0.36	4.49	0.98	0.07	1.76	0.78	8.37	0.08	False	sams-4	C
IV	5844200	5844201	DER_site	0	-	-0.58	4.25	0.43	0.07	9.74	0.28	1.58	0.81	False	sams-4	C
IV	5844201	5844202	DER_site	0	-	0.4	2.21	0.16	0.03	13.87	0.09	9.0	0.17	False	sams-4	G
IV	5844202	5844203	DER_site	0	-	-0.37	2.27	0.29	0.06	10.66	0.1	7.13	0.31	False	sams-4	A
IV	5844203	5844204	DER_site	0	-	0.07	0.83	0.07	0.0	14.7	0.02	2.54	0.86	False	sams-4	G
IV	5844204	5844205	DER_site	0	-	-0.02	0.93	0.04	-0.0	13.81	0.09	6.35	0.61	False	sams-4	T
IV	5844205	5844206	DER_site	0	-	0.04	2.75	0.22	0.05	12.98	0.11	5.79	0.67	False	sams-4	C
IV	5844206	5844207	DER_site	0	-	-0.32	1.52	0.17	0.04	4.9	0.56	6.74	0.15	False	sams-4	C
IV	5844207	5844208	DER_site	0	-	0.19	0.11	0.02	-0.0	8.03	0.09	4.38	0.36	False	sams-4	C
IV	5844208	5844209	DER_site	0	-	0.69	5.49	0.62	0.07	8.72	0.37	5.63	0.47	False	sams-4	C
IV	5844209	5844210	DER_site	0	-	0.03	1.08	0.05	-0.0	4.76	0.78	9.6	0.14	False	sams-4	T
IV	5844210	5844211	DER_site	0	-	-0.34	3.61	0.51	0.07	2.65	0.85	10.46	0.11	False	sams-4	T
IV	5844211	5844212	DER_site	0	-	-0.52	5.36	0.6	0.07	10.43	0.24	10.83	0.21	False	sams-4	A
IV	5844212	5844213	DER_site	0	-	-0.45	6.17	0.73	0.07	6.95	0.54	10.72	0.22	False	sams-4	T
IV	5844213	5844214	DER_site	0	-	0.03	4.76	0.5	0.07	9.97	0.27	3.91	0.86	False	sams-4	C
IV	5844214	5844215	DER_site	0	-	-0.24	5.35	0.6	0.07	6.56	0.58	5.09	0.53	False	sams-4	T
IV	5844215	5844216	DER_site	0	-	-0.28	0.94	0.09	0.01	5.63	0.47	5.1	0.53	False	sams-4	T
IV	5844216	5844217	DER_site	0	-	0.2	3.09	0.26	0.06	9.08	0.34	7.38	0.29	False	sams-4	A
IV	5844217	5844218	DER_site	0	-	-0.58	5.58	0.63	0.07	15.22	0.06	13.93	0.03	False	sams-4	A
IV	5844218	5844219	DER_site	0	-	-0.06	2.89	0.24	0.05	6.18	0.63	6.43	0.38	False	sams-4	T
IV	5844219	5844220	DER_site	0	-	-0.13	1.14	0.05	-0.0	8.17	0.42	6.24	0.4	False	sams-4	T
IV	5844220	5844221	DER_site	0	-	-0.44	5.21	0.57	0.07	9.05	0.34	7.06	0.32	False	sams-4	A
IV	5844221	5844222	DER_site	0	-	0.06	2.07	0.25	0.06	12.19	0.06	10.26	0.11	False	sams-4	C
IV	5844222	5844223	DER_site	0	-	-0.43	2.52	0.33	0.07	15.98	0.01	4.47	0.61	False	sams-4	C
IV	5844223	5844224	DER_site	0	-	-0.44	3.99	0.39	0.07	11.09	0.2	9.39	0.15	False	sams-4	T
IV	5844224	5844225	DER_site	0	-	-0.91	3.42	0.48	0.07	4.45	0.62	4.14	0.66	False	sams-4	T
IV	5844225	5844226	DER_site	0	-	-0.43	3.88	0.56	0.07	9.79	0.13	2.33	0.68	False	sams-4	A
IV	5844226	5844227	DER_site	0	-	-1.67	10.08	1.41	0.07	10.99	0.09	1.99	0.37	False	sams-4	A
IV	5844227	5844228	DER_site	0	-	-0.68	8.9	1.2	0.07	6.06	0.42	11.33	0.18	False	sams-4	A
IV	5844228	5844229	DER_site	0	-	-0.38	1.43	0.16	0.03	9.7	0.14	10.69	0.1	False	sams-4	T
IV	5844229	5844230	DER_site	0	-	-0.03	1.1	0.05	-0.0	7.47	0.49	21.71	0.0	False	sams-4	C
IV	5844230	5844231	DER_site	0	-	-0.32	4.76	0.5	0.07	8.32	0.22	3.99	0.41	False	sams-4	C
IV	5844231	5844232	DER_site	0	-	0.64	1.51	0.33	0.07	10.29	0.04	1.1	0.58	False	sams-4	C
IV	5844232	5844233	DER_site	0	-	0.12	10.45	1.48	0.07	6.14	0.63	9.3	0.32	False	sams-4	C
IV	5844233	5844234	DER_site	0	-	0.16	5.54	0.63	0.07	3.83	0.7	6.47	0.6	False	sams-4	T
IV	5844234	5844235	DER_site	0	-	-0.18	4.93	0.53	0.07	7.4	0.49	2.57	0.86	False	sams-4	T
IV	5844235	5844236	DER_site	0	-	0.14	3.54	0.33	0.07	14.38	0.07	8.82	0.18	False	sams-4	G
IV	5844236	5844237	DER_site	0	-	-0.0	0.59	0.02	-0.0	8.72	0.37	10.42	0.24	False	sams-4	T
IV	5844237	5844238	DER_site	0	-	-0.23	2.23	0.16	0.03	25.58	0.0	22.36	0.0	False	sams-4	T
IV	5844238	5844239	DER_site	0	-	-0.01	2.86	0.24	0.05	10.69	0.22	9.43	0.15	False	sams-4	C
IV	5844239	5844240	DER_site	0	-	-0.09	3.03	0.41	0.07	16.43	0.01	2.62	0.62	False	sams-4	A
IV	5844240	5844241	DER_site	0	-	-0.36	4.61	0.48	0.07	14.63	0.07	5.21	0.52	False	sams-4	C
IV	5844241	5844242	DER_site	0	-	-0.48	10.13	1.42	0.07	14.73	0.06	19.03	0.01	False	sams-4	T
IV	5844242	5844243	DER_site	0	-	-0.33	7.14	1.17	0.07	36.4	0.0	17.24	0.01	False	sams-4	T
IV	5844243	5844244	DER_site	0	-	-0.23	5.24	0.58	0.07	4.69	0.58	10.7	0.22	False	sams-4	T
IV	5844244	5844245	DER_site	0	-	-0.37	1.56	0.18	0.04	11.11	0.08	7.86	0.25	False	sams-4	T
IV	5844245	5844246	DER_site	0	-	-0.2	0.95	0.09	0.01	9.27	0.16	4.63	0.59	False	sams-4	A
IV	5844246	5844247	DER_site	0	-	-0.52	3.11	0.43	0.07	6.65	0.35	8.74	0.19	False	sams-4	C
IV	5844247	5844248	DER_site	0	-	-0.35	3.69	0.53	0.07	13.1	0.04	7.54	0.27	False	sams-4	T
IV	5844248	5844249	DER_site	0	-	0.06	0.39	0.01	-0.0	9.46	0.3	13.21	0.1	False	sams-4	T
IV	5844249	5844250	DER_site	0	-	0.8	6.61	0.8	0.07	5.98	0.65	13.56	0.09	False	sams-4	T
IV	5844250	5844251	DER_site	0	-	0.35	4.89	0.53	0.07	1.11	0.98	5.01	0.76	False	sams-4	G
IV	5844251	5844252	DER_site	0	-	0.42	6.87	0.84	0.07	3.8	0.87	12.68	0.12	False	sams-4	G
IV	5844252	5844253	DER_site	0	-	-0.27	6.27	0.75	0.07	6.2	0.62	9.78	0.13	False	sams-4	T
IV	5844253	5844254	DER_site	0	-	-0.1	1.05	0.1	0.01	15.17	0.02	7.02	0.32	False	sams-4	T
IV	5844254	5844255	DER_site	0	-	-0.32	5.41	0.61	0.07	4.84	0.56	9.98	0.27	False	sams-4	T
IV	5844255	5844256	DER_site	0	-	0.44	2.78	0.23	0.05	7.02	0.53	15.64	0.02	False	sams-4	T
IV	5844256	5844257	DER_site	0	-	0.07	3.1	0.27	0.06	16.04	0.04	4.79	0.57	False	sams-4	A
IV	5844257	5844258	DER_site	0	-	0.16	0.73	0.02	-0.0	14.5	0.07	7.01	0.54	False	sams-4	T
IV	5844258	5844259	DER_site	0	-	0.21	0.88	0.08	0.0	7.72	0.26	3.32	0.77	False	sams-4	T
IV	5844259	5844260	DER_site	0	-	0.1	0.41	0.03	-0.0	5.66	0.46	9.1	0.17	False	sams-4	T
IV	5844260	5844261	DER_site	0	-	0.14	0.8	0.07	-0.0	7.38	0.29	4.44	0.62	False	sams-4	A
IV	5844261	5844262	DER_site	0	-	-0.32	1.56	0.34	0.07	12.55	0.01	3.74	0.44	False	sams-4	C
IV	5844262	5844263	DER_site	0	-	-0.19	2.34	0.3	0.06	8.57	0.2	10.96	0.09	False	sams-4	A
IV	5844263	5844264	DER_site	0	-	0.4	5.51	0.86	0.07	4.08	0.67	5.4	0.25	False	sams-4	T
IV	5844264	5844265	DER_site	0	-	-0.2	4.64	0.49	0.07	2.77	0.84	5.92	0.66	False	sams-4	A
IV	5844265	5844266	DER_site	0	-	-0.13	3.1	0.67	0.07	2.11	0.72	3.68	0.45	False	sams-4	C
IV	5844266	5844267	DER_site	0	-	0.07	1.75	0.11	0.02	5.63	0.69	2.62	0.86	False	sams-4	A
IV	5844267	5844268	DER_site	0	-	-0.24	3.41	0.31	0.06	8.88	0.35	7.33	0.29	False	sams-4	C
IV	5844268	5844269	DER_site	0	-	-0.24	2.32	0.29	0.06	11.8	0.07	5.5	0.24	False	sams-4	T
IV	5844269	5844270	DER_site	0	-	-0.17	3.01	0.25	0.06	7.76	0.46	10.55	0.23	False	sams-4	A
IV	5844270	5844271	DER_site	0	-	1.01	4.04	0.4	0.07	8.53	0.38	13.84	0.03	False	sams-4	A
IV	5844271	5844272	DER_site	0	-	0.48	1.19	0.26	0.06	3.9	0.42	4.36	0.11	False	sams-4	T
IV	5844272	5844273	DER_site	0	-	0.44	0.55	0.34	0.07	1.62	0.44	2.12	0.35	False	sams-4	G
IV	5844273	5844274	DER_site	0	-	0.45	2.98	0.4	0.07	8.79	0.19	13.08	0.01	False	sams-4	A
IV	5844274	5844275	DER_site	0	-	0.07	3.33	0.3	0.06	12.14	0.14	4.13	0.85	False	sams-4	T
IV	5844275	5844276	DER_site	0	-	-0.3	10.49	1.48	0.07	9.99	0.27	5.43	0.49	False	sams-4	C
IV	5844276	5844277	DER_site	0	-	0.15	1.65	0.19	0.04	9.81	0.13	9.21	0.16	False	sams-4	T
IV	5844277	5844278	DER_site	0	-	0.01	0.87	0.08	0.0	4.59	0.6	8.36	0.21	False	sams-4	T
IV	5844278	5844279	DER_site	0	-	-0.87	6.1	0.97	0.07	8.63	0.2	8.74	0.07	False	sams-4	C
IV	5844279	5844280	DER_site	0	-	-0.48	7.71	0.99	0.07	6.77	0.34	8.05	0.23	False	sams-4	C
IV	5844280	5844281	DER_site	0	-	0.23	5.2	0.8	0.07	3.14	0.21	7.65	0.26	False	sams-4	G
IV	5844281	5844282	DER_site	0	-	-0.92	9.63	1.66	0.07	1.67	0.8	11.79	0.07	False	sams-4	A
IV	5844282	5844283	DER_site	0	-	-0.13	1.51	0.08	0.01	4.62	0.8	9.78	0.13	False	sams-4	A
IV	5844283	5844284	DER_site	0	-	-0.13	3.49	0.32	0.06	12.63	0.13	8.28	0.41	False	sams-4	T
IV	5844284	5844285	DER_site	0	-	-0.22	3.56	0.33	0.07	4.93	0.77	8.5	0.39	False	sams-4	G
IV	5844285	5844286	DER_site	0	-	0.04	3.48	0.32	0.06	17.78	0.02	5.84	0.44	False	sams-4	T
IV	5844286	5844287	DER_site	0	-	0.06	6.59	0.8	0.07	5.8	0.67	8.04	0.24	False	sams-4	T
IV	5844287	5844288	DER_site	0	-	0.07	7.45	0.94	0.07	5.63	0.69	8.74	0.36	False	sams-4	C
IV	5844288	5844289	DER_site	0	-	-0.47	3.34	0.3	0.06	5.8	0.67	3.86	0.69	False	sams-4	G
IV	5844289	5844290	DER_site	0	-	-1.67	3.56	0.77	0.07	3.1	0.54	2.6	0.27	False	sams-4	T
IV	5844290	5844291	DER_site	0	-	0.35	1.63	0.35	0.07	3.41	0.49	0.5	0.78	False	sams-4	G
IV	5844291	5844292	DER_site	0	-	0.17	1.73	0.2	0.05	10.62	0.1	4.05	0.4	False	sams-4	A
IV	5844292	5844293	DER_site	0	-	0.1	0.42	0.03	-0.0	14.71	0.02	6.73	0.35	False	sams-4	A
IV	5844293	5844294	DER_site	0	-	-0.19	1.87	0.12	0.02	15.26	0.05	6.58	0.58	False	sams-4	A
IV	5844294	5844295	DER_site	0	-	-0.25	5.67	0.65	0.07	7.74	0.46	17.51	0.03	False	sams-4	A
IV	5844295	5844296	DER_site	0	-	-0.38	1.93	0.13	0.02	12.66	0.12	14.62	0.07	False	sams-4	T
IV	5844296	5844297	DER_site	0	-	-0.12	5.53	0.63	0.07	18.62	0.02	6.59	0.58	False	sams-4	A
IV	5844297	5844298	DER_site	0	-	-0.13	4.85	0.52	0.07	7.71	0.46	6.56	0.16	False	sams-4	G
IV	5844298	5844299	DER_site	0	-	0.16	3.82	0.37	0.07	5.14	0.74	9.66	0.14	False	sams-4	T
IV	5844299	5844300	DER_site	0	-	-0.79	13.69	2.08	0.07	8.56	0.38	15.65	0.05	False	sams-4	T
IV	5844300	5844301	DER_site	0	-	-0.45	11.25	1.98	0.07	7.48	0.28	3.58	0.73	True	sams-4	C
IV	5844301	5844302	DER_site	0	-	-0.21	5.7	0.65	0.07	12.42	0.13	3.16	0.53	False	sams-4	A
IV	5844302	5844303	DER_site	0	-	0.29	3.23	0.28	0.06	9.22	0.32	9.46	0.15	False	sams-4	A
IV	5844303	5844304	DER_site	0	-	-0.03	8.24	1.08	0.07	10.47	0.11	10.34	0.24	False	sams-4	C
IV	5844304	5844305	DER_site	0	-	0.2	1.51	0.17	0.04	4.22	0.65	8.95	0.18	False	sams-4	T
IV	5844305	5844306	DER_site	0	-	0.24	5.57	0.63	0.07	14.28	0.07	11.75	0.16	False	sams-4	A
IV	5844306	5844307	DER_site	0	-	0.54	4.4	0.45	0.07	6.37	0.61	4.53	0.81	False	sams-4	A
IV	5844307	5844308	DER_site	0	-	-0.23	1.74	0.2	0.05	6.57	0.36	2.13	0.71	False	sams-4	T
IV	5844308	5844309	DER_site	0	-	0.41	6.92	0.85	0.07	4.74	0.58	7.08	0.31	False	sams-4	A
IV	5844309	5844310	DER_site	0	-	0.85	4.4	0.66	0.07	4.22	0.38	7.83	0.25	False	sams-4	A
IV	5844310	5844311	DER_site	0	-	-0.01	6.72	0.82	0.07	5.35	0.5	8.54	0.07	False	sams-4	T
IV	5844311	5844312	DER_site	0	-	0.41	4.09	0.4	0.07	8.47	0.39	5.75	0.45	False	sams-4	G
IV	5844312	5844313	DER_site	0	-	0.2	3.92	0.38	0.07	8.06	0.43	6.69	0.35	False	sams-4	T
IV	5844313	5844314	DER_site	0	-	0.1	3.06	0.42	0.07	2.65	0.85	4.05	0.67	False	sams-4	T
IV	5844314	5844315	DER_site	0	-	0.39	2.43	0.53	0.07	4.27	0.37	6.32	0.18	False	sams-4	A
IV	5844315	5844316	DER_site	0	-	0.63	3.87	0.56	0.07	9.17	0.16	7.67	0.26	False	sams-4	T
IV	5844316	5844317	DER_site	0	-	0.63	2.8	0.37	0.07	7.53	0.27	3.72	0.45	False	sams-4	T
IV	5844317	5844318	DER_site	0	-	0.84	0.39	0.27	0.06	0.43	0.81	5.32	0.07	False	sams-4	A
IV	5844318	5844319	DER_site	0	-	-0.34	3.57	0.78	0.07	0.44	0.8	5.84	0.21	False	sams-4	G
IV	5844319	5844320	DER_site	0	-	0.29	2.0	0.24	0.05	9.27	0.16	0.05	0.98	False	sams-4	A
IV	5844320	5844321	DER_site	0	-	-0.06	1.01	0.04	-0.0	5.68	0.68	12.72	0.12	False	sams-4	G
IV	5844321	5844322	DER_site	0	-	0.06	0.82	0.03	-0.0	9.1	0.33	7.16	0.31	False	sams-4	T
IV	5844322	5844323	DER_site	0	-	-0.01	6.27	0.74	0.07	15.07	0.06	4.32	0.63	False	sams-4	C
IV	5844323	5844324	DER_site	0	-	-0.11	3.04	0.41	0.07	12.59	0.05	5.51	0.48	False	sams-4	T
IV	5844324	5844325	DER_site	0	-	0.1	0.13	0.01	-0.0	7.25	0.3	5.27	0.51	False	sams-4	T
IV	5844325	5844326	DER_site	0	-	0.65	6.74	1.09	0.07	6.47	0.17	14.33	0.03	False	sams-4	A
IV	5844326	5844327	DER_site	0	-	0.54	5.35	0.6	0.07	3.28	0.51	9.2	0.33	False	sams-4	A
IV	5844327	5844328	DER_site	0	-	-0.6	9.42	1.29	0.07	7.39	0.29	3.06	0.55	False	sams-4	A
IV	5844328	5844329	DER_site	0	-	-0.08	6.11	0.72	0.07	5.36	0.72	1.63	0.8	False	sams-4	A
IV	5844329	5844330	DER_site	0	-	0.12	7.37	0.93	0.07	12.55	0.13	7.77	0.26	False	sams-4	T
IV	5844330	5844331	DER_site	0	-	-0.56	3.91	0.57	0.07	4.81	0.57	13.57	0.03	False	sams-4	T
IV	5844331	5844332	DER_site	0	-	-0.23	7.46	0.95	0.07	6.97	0.54	3.55	0.74	False	sams-4	A
IV	5844332	5844333	DER_site	0	-	0.2	1.23	0.13	0.02	4.83	0.57	2.8	0.59	False	sams-4	C
IV	5844333	5844334	DER_site	0	-	0.79	3.18	0.44	0.07	6.27	0.18	4.57	0.33	False	sams-4	C
IV	5844334	5844335	DER_site	0	-	0.3	2.85	0.38	0.07	8.07	0.23	7.54	0.11	False	sams-4	C
IV	5844335	5844336	DER_site	0	-	0.54	3.58	0.51	0.07	5.86	0.44	11.78	0.02	False	sams-4	G
IV	5844336	5844337	DER_site	0	-	-0.32	2.13	0.26	0.06	15.18	0.02	5.24	0.51	False	sams-4	T
IV	5844337	5844338	DER_site	0	-	0.14	2.59	0.2	0.05	10.01	0.26	2.62	0.62	False	sams-4	T
IV	5844338	5844339	DER_site	0	-	-1.54	2.08	0.45	0.07	3.51	0.48	0.0	1.0	False	sams-4	A
IV	5844339	5844340	DER_site	0	-	-1.54	2.08	0.45	0.07	3.52	0.47	0.0	1.0	False	sams-4	A
IV	5844340	5844341	DER_site	0	-	-0.13	0.74	0.16	0.03	1.0	0.91	3.16	0.53	False	sams-4	G
IV	5844341	5844342	DER_site	0	-	0.74	6.04	0.71	0.07	5.71	0.68	3.02	0.81	False	sams-4	G
IV	5844342	5844343	DER_site	0	-	0.13	2.11	0.15	0.03	6.44	0.6	3.46	0.75	False	sams-4	T
IV	5844343	5844344	DER_site	0	-	-0.22	3.15	0.27	0.06	6.84	0.55	10.76	0.1	False	sams-4	T
IV	5844344	5844345	DER_site	0	-	0.31	0.45	0.03	-0.0	4.9	0.56	9.68	0.14	False	sams-4	A
IV	5844345	5844346	DER_site	0	-	-0.49	5.98	0.7	0.07	15.09	0.06	2.76	0.6	False	sams-4	A
IV	5844346	5844347	DER_site	0	-	0.07	1.59	0.09	0.01	9.34	0.31	1.2	0.88	False	sams-4	T
IV	5844347	5844348	DER_site	0	-	-1.63	6.23	1.35	0.07	0.74	0.95	1.8	0.41	True	sams-4	G
IV	5844348	5844349	DER_site	0	-	-0.56	2.62	0.57	0.07	11.15	0.02	8.09	0.09	False	sams-4	C
IV	5844349	5844350	DER_site	0	-	-0.26	4.28	0.63	0.07	1.54	0.82	2.18	0.7	True	sams-4	A
IV	5844350	5844351	DER_site	0	-	1.28	6.58	0.8	0.07	5.24	0.51	6.05	0.42	False	sams-4	G
IV	5844351	5844352	DER_site	0	-	-0.26	12.78	1.91	0.07	3.8	0.7	7.5	0.28	True	sams-4	T
IV	5844352	5844353	DER_site	0	-	-0.13	0.89	0.03	-0.0	11.58	0.17	5.26	0.73	False	sams-4	C
IV	5844353	5844354	DER_site	0	-	-0.64	3.24	0.45	0.07	7.06	0.32	10.37	0.03	False	sams-4	C
IV	5844354	5844355	DER_site	0	-	-0.31	2.43	0.31	0.06	5.43	0.49	14.22	0.01	False	sams-4	A
IV	5844355	5844356	DER_site	0	-	-0.02	0.71	0.06	-0.0	4.35	0.63	8.68	0.07	False	sams-4	A
IV	5844356	5844357	DER_site	0	-	-0.5	5.78	0.66	0.07	6.62	0.58	2.84	0.59	False	sams-4	C
IV	5844357	5844358	DER_site	0	-	-0.22	14.72	2.68	0.22	3.03	0.81	13.77	0.03	False	sams-4	T
IV	5844358	5844359	DER_site	0	-	0.12	0.85	0.03	-0.0	6.3	0.61	10.76	0.22	False	sams-4	C
IV	5844359	5844360	DER_site	0	-	-0.9	5.76	0.66	0.07	9.6	0.29	2.61	0.63	False	sams-4	G
IV	5844360	5844361	DER_site	0	-	0.05	0.51	0.04	-0.0	9.62	0.14	4.01	0.68	False	sams-4	A
IV	5844361	5844362	DER_site	0	-	-0.14	9.52	1.31	0.07	10.03	0.26	3.2	0.52	False	sams-4	C
IV	5844362	5844363	DER_site	0	-	-0.18	1.93	0.23	0.05	20.82	0.0	6.01	0.2	False	sams-4	C
IV	5844363	5844364	DER_site	0	-	-0.19	1.65	0.19	0.04	10.4	0.11	1.44	0.84	False	sams-4	A
IV	5844364	5844365	DER_site	0	-	0.25	1.2	0.26	0.06	2.91	0.57	3.29	0.51	False	sams-4	G
IV	5844365	5844366	DER_site	0	-	-0.07	2.62	0.34	0.07	7.15	0.13	8.67	0.19	False	sams-4	G
IV	5844366	5844367	DER_site	0	-	0.06	1.1	0.05	-0.0	12.78	0.12	5.44	0.71	False	sams-4	A
IV	5844367	5844368	DER_site	0	-	-0.04	0.41	0.01	-0.0	17.45	0.03	6.31	0.61	False	sams-4	A
IV	5844368	5844369	DER_site	0	-	-0.08	7.06	0.88	0.07	4.99	0.76	6.39	0.6	False	sams-4	C
IV	5844369	5844370	DER_site	0	-	0.06	2.45	0.31	0.06	8.76	0.19	5.62	0.47	False	sams-4	A
IV	5844370	5844371	DER_site	0	-	0.15	2.25	0.16	0.03	13.34	0.1	6.64	0.36	False	sams-4	C
IV	5844371	5844372	DER_site	0	-	0.17	4.41	0.45	0.07	5.01	0.54	4.86	0.56	False	sams-4	T
IV	5844372	5844373	DER_site	0	-	-0.16	4.54	0.47	0.07	11.0	0.2	5.26	0.73	False	sams-4	A
IV	5844373	5844374	DER_site	0	-	0.31	0.88	0.08	0.0	3.0	0.81	7.11	0.31	False	sams-4	A
IV	5844374	5844375	DER_site	0	-	0.26	4.6	0.48	0.07	7.72	0.46	6.1	0.64	False	sams-4	A
IV	5844375	5844376	DER_site	0	-	0.2	4.28	0.43	0.07	11.03	0.2	2.11	0.72	False	sams-4	C
IV	5844376	5844377	DER_site	0	-	-0.18	3.41	0.31	0.06	9.77	0.13	8.22	0.41	False	sams-4	C
IV	5844377	5844378	DER_site	0	-	-0.14	2.91	0.24	0.05	7.97	0.44	2.68	0.85	False	sams-4	G
IV	5844378	5844379	DER_site	0	-	-0.17	5.41	0.61	0.07	6.38	0.6	9.65	0.14	False	sams-4	C
IV	5844379	5844380	DER_site	0	-	-0.35	5.39	0.6	0.07	7.04	0.53	8.35	0.4	False	sams-4	T
IV	5844380	5844381	DER_site	0	-	0.15	4.17	0.42	0.07	16.68	0.03	7.6	0.27	False	sams-4	C
IV	5844381	5844382	DER_site	0	-	-0.61	3.23	0.28	0.06	7.42	0.49	7.07	0.53	False	sams-4	G
IV	5844382	5844383	DER_site	0	-	-0.05	1.47	0.08	0.0	10.74	0.22	8.52	0.2	False	sams-4	T
IV	5844383	5844384	DER_site	0	-	-0.46	4.24	0.43	0.07	8.18	0.42	16.06	0.04	False	sams-4	A
IV	5844384	5844385	DER_site	0	-	-0.49	2.5	0.19	0.04	6.9	0.55	6.33	0.61	False	sams-4	T
IV	5844385	5844386	DER_site	0	-	0.43	3.3	0.46	0.07	6.11	0.19	4.48	0.34	False	sams-4	A
IV	5844386	5844387	DER_site	0	-	-0.35	0.77	0.17	0.04	5.54	0.24	4.04	0.4	False	sams-4	G
IV	5844387	5844388	DER_site	0	-	0.3	1.95	0.13	0.02	11.54	0.17	17.02	0.01	False	sams-4	A
IV	5844388	5844389	DER_site	0	-	0.3	4.64	0.49	0.07	6.45	0.6	14.81	0.06	False	sams-4	C
IV	5844389	5844390	DER_site	0	-	0.07	1.5	0.08	0.01	9.46	0.3	7.11	0.53	False	sams-4	G
IV	5844390	5844391	DER_site	0	-	-0.29	2.06	0.14	0.03	10.87	0.21	7.17	0.31	False	sams-4	T
IV	5844391	5844392	DER_site	0	-	0.38	4.19	0.42	0.07	5.18	0.52	2.26	0.69	False	sams-4	G
IV	5844392	5844393	DER_site	0	-	-0.2	9.04	1.22	0.07	6.82	0.34	11.92	0.06	False	sams-4	A
IV	5844393	5844394	DER_site	0	-	-0.28	6.83	0.84	0.07	12.29	0.14	5.78	0.45	False	sams-4	C
IV	5844394	5844395	DER_site	0	-	0.25	1.73	0.11	0.02	5.57	0.7	2.72	0.84	False	sams-4	T
IV	5844395	5844396	DER_site	0	-	0.07	0.17	0.04	-0.0	5.12	0.28	6.07	0.19	False	sams-4	A
IV	5844396	5844397	DER_site	0	-	1.28	8.04	1.34	0.07	0.81	0.94	11.1	0.09	False	sams-4	A
IV	5844397	5844398	DER_site	0	-	-0.11	1.16	0.12	0.02	9.6	0.14	4.01	0.68	False	sams-4	A
IV	5844398	5844399	DER_site	0	-	0.21	5.29	0.59	0.07	4.74	0.78	10.98	0.2	False	sams-4	A
IV	5844399	5844400	DER_site	0	-	-0.7	12.55	1.86	0.07	8.2	0.41	9.29	0.05	False	sams-4	C
IV	5844400	5844401	DER_site	0	-	0.11	3.07	0.42	0.07	5.49	0.48	5.74	0.45	False	sams-4	T
IV	5844401	5844402	DER_site	0	-	-0.17	4.75	0.72	0.07	7.91	0.24	2.64	0.62	False	sams-4	C
IV	5844402	5844403	DER_site	0	-	-0.02	1.23	0.06	-0.0	8.93	0.35	10.19	0.25	False	sams-4	C
IV	5844403	5844404	DER_site	0	-	-0.16	4.68	0.49	0.07	4.23	0.84	10.97	0.2	False	sams-4	A
IV	5844404	5844405	DER_site	0	-	-0.69	2.46	0.32	0.06	5.21	0.52	7.26	0.3	False	sams-4	A
IV	5844405	5844406	DER_site	0	-	-0.44	1.18	0.05	-0.0	9.35	0.31	9.31	0.32	False	sams-4	A
IV	5844406	5844407	DER_site	0	-	0.25	8.38	1.1	0.07	6.5	0.59	3.81	0.43	False	sams-4	G
IV	5844407	5844408	DER_site	0	-	-0.22	1.69	0.19	0.04	12.78	0.05	3.85	0.7	False	sams-4	C
IV	5844408	5844409	DER_site	0	-	0.32	5.56	0.63	0.07	6.23	0.62	4.84	0.56	False	sams-4	T
IV	5844409	5844410	DER_site	0	-	0.38	3.2	0.28	0.06	6.04	0.64	10.47	0.23	False	sams-4	C
IV	5844410	5844411	DER_site	0	-	0.88	5.5	0.62	0.07	11.27	0.19	6.75	0.56	False	sams-4	C
IV	5844411	5844412	DER_site	0	-	0.95	7.07	0.88	0.07	10.84	0.21	5.19	0.74	False	sams-4	G
IV	5844412	5844413	DER_site	0	-	-0.5	2.47	0.19	0.04	12.22	0.14	9.81	0.28	False	sams-4	A
IV	5844413	5844414	DER_site	0	-	-0.02	0.26	0.01	-0.0	3.93	0.69	7.89	0.25	False	sams-4	C
IV	5844414	5844415	DER_site	0	-	-0.03	3.75	0.54	0.07	2.91	0.82	0.97	0.91	False	sams-4	G
IV	5844415	5844416	DER_site	0	-	-0.48	2.74	0.36	0.07	5.32	0.5	3.87	0.42	False	sams-4	A
IV	5844416	5844417	DER_site	0	-	-0.21	6.0	0.7	0.07	9.71	0.29	1.54	0.96	False	sams-4	G
IV	5844417	5844418	DER_site	0	-	0.47	6.99	0.86	0.07	7.3	0.29	18.86	0.02	False	sams-4	G
IV	5844418	5844419	DER_site	0	-	-0.16	4.51	0.47	0.07	10.1	0.26	10.26	0.25	False	sams-4	G
IV	5844419	5844420	DER_site	0	-	0.02	0.7	0.02	-0.0	8.95	0.35	3.04	0.8	False	sams-4	T
IV	5844420	5844421	DER_site	0	-	-0.12	2.44	0.18	0.04	12.85	0.12	7.49	0.49	False	sams-4	A
IV	5844421	5844422	DER_site	0	-	-0.47	5.69	0.65	0.07	10.82	0.21	3.91	0.69	False	sams-4	C
IV	5844422	5844423	DER_site	0	-	0.09	5.59	1.21	0.07	1.49	0.48	3.97	0.41	True	sams-4	C
IV	5844423	5844424	DER_site	0	-	-0.12	5.83	0.67	0.07	5.06	0.28	9.37	0.31	False	sams-4	C
IV	5844424	5844425	DER_site	0	-	0.04	4.94	0.53	0.07	13.76	0.03	7.56	0.48	False	sams-4	T
IV	5844425	5844426	DER_site	0	-	0.1	12.78	1.91	0.07	8.79	0.19	4.98	0.76	False	sams-4	T
IV	5844426	5844427	DER_site	0	-	0.16	1.22	0.06	-0.0	17.65	0.02	13.43	0.04	False	sams-4	T
IV	5844427	5844428	DER_site	0	-	-0.12	2.07	0.14	0.03	8.19	0.42	8.41	0.39	False	sams-4	A
IV	5844428	5844429	DER_site	0	-	-0.13	1.72	0.1	0.01	9.81	0.28	7.44	0.49	False	sams-4	A
IV	5844429	5844430	DER_site	0	-	0.07	0.57	0.01	-0.0	6.65	0.57	5.54	0.7	False	sams-4	T
IV	5844430	5844431	DER_site	0	-	0.34	4.74	0.5	0.07	4.13	0.85	9.36	0.31	False	sams-4	A
IV	5844431	5844432	DER_site	0	-	-0.19	2.48	0.19	0.04	14.74	0.06	10.07	0.26	False	sams-4	A
IV	5844432	5844433	DER_site	0	-	-0.32	2.42	0.18	0.04	5.72	0.68	6.82	0.34	False	sams-4	C
IV	5844433	5844434	DER_site	0	-	-0.41	3.53	0.33	0.07	8.31	0.4	6.37	0.38	False	sams-4	A
IV	5844434	5844435	DER_site	0	-	-0.53	1.26	0.27	0.06	6.94	0.14	5.3	0.26	False	sams-4	C
IV	5844435	5844436	DER_site	0	-	-0.37	6.2	0.73	0.07	4.74	0.58	7.7	0.46	False	sams-4	A
IV	5844436	5844437	DER_site	0	-	-0.49	5.25	0.81	0.07	4.84	0.3	5.33	0.5	False	sams-4	G
IV	5844437	5844438	DER_site	0	-	-0.17	2.6	0.2	0.05	11.85	0.16	4.24	0.64	False	sams-4	G
IV	5844438	5844439	DER_site	0	-	-0.08	5.46	0.61	0.07	4.53	0.81	9.91	0.13	False	sams-4	T
IV	5844439	5844440	DER_site	0	-	0.22	2.16	0.15	0.03	8.87	0.35	10.19	0.12	False	sams-4	T
IV	5844440	5844441	DER_site	0	-	-0.26	1.52	0.08	0.01	6.23	0.62	6.19	0.4	False	sams-4	T
IV	5844441	5844442	DER_site	0	-	0.03	4.06	0.4	0.07	4.7	0.79	2.44	0.65	False	sams-4	C
IV	5844442	5844443	DER_site	0	-	-0.42	4.66	0.7	0.07	4.37	0.63	3.27	0.51	False	sams-4	A
IV	5844443	5844444	DER_site	0	-	0.42	5.32	0.59	0.07	5.84	0.66	4.68	0.32	False	sams-4	C
IV	5844444	5844445	DER_site	0	-	0.62	3.27	0.45	0.07	4.27	0.64	3.98	0.41	False	sams-4	A
IV	5844445	5844446	DER_site	0	-	-0.24	3.65	0.52	0.07	5.08	0.28	3.95	0.41	False	sams-4	G
IV	5844446	5844447	DER_site	0	-	0.1	1.71	0.37	0.07	2.55	0.64	1.47	0.83	False	sams-4	G
IV	5844447	5844448	DER_site	0	-	-0.62	5.85	0.68	0.07	9.02	0.34	1.84	0.77	False	sams-4	C
IV	5844448	5844449	DER_site	0	-	0.03	3.37	0.47	0.07	8.07	0.23	7.95	0.24	False	sams-4	A
IV	5844449	5844450	DER_site	0	-	-0.4	3.96	0.58	0.07	2.89	0.82	8.81	0.18	False	sams-4	A
IV	5844450	5844451	DER_site	0	-	-0.21	4.59	0.48	0.07	6.05	0.42	9.79	0.28	False	sams-4	A
IV	5844451	5844452	DER_site	0	-	-1.07	7.73	1.68	0.07	3.32	0.51	0.42	0.81	True	sams-4	A
IV	5844452	5844453	DER_site	0	-	-0.69	2.65	0.21	0.05	11.77	0.16	6.91	0.33	False	sams-4	G
IV	5844453	5844454	DER_site	0	-	0.11	2.34	0.17	0.04	8.35	0.4	6.6	0.36	False	sams-4	T
IV	5844454	5844455	DER_site	0	-	-0.18	2.63	0.21	0.05	12.47	0.13	7.13	0.31	False	sams-4	C
IV	5844455	5844456	DER_site	0	-	-0.12	1.0	0.04	-0.0	10.55	0.23	11.8	0.07	False	sams-4	G
IV	5844456	5844457	DER_site	0	-	0.22	1.1	0.11	0.02	4.18	0.65	8.68	0.19	False	sams-4	T
IV	5844457	5844458	DER_site	0	-	-0.38	5.69	0.89	0.07	8.39	0.21	8.73	0.19	False	sams-4	C
IV	5844458	5844459	DER_site	0	-	-0.32	5.4	0.6	0.07	7.2	0.52	5.19	0.52	False	sams-4	A
IV	5844459	5844460	DER_site	0	-	-0.69	6.45	0.78	0.07	9.51	0.3	11.21	0.19	False	sams-4	A
IV	5844460	5844461	DER_site	0	-	-0.34	2.04	0.14	0.03	5.96	0.65	4.73	0.79	False	sams-4	C
IV	5844461	5844462	DER_site	0	-	-1.07	6.79	0.83	0.07	9.79	0.28	5.32	0.26	False	sams-4	C
IV	5844462	5844463	DER_site	0	-	-0.08	5.47	0.62	0.07	11.66	0.17	4.03	0.67	False	sams-4	G
IV	5844463	5844464	DER_site	0	-	0.08	3.5	0.32	0.06	14.88	0.06	2.92	0.82	False	sams-4	A
IV	5844464	5844465	DER_site	0	-	-0.23	4.63	0.48	0.07	12.61	0.13	8.35	0.21	False	sams-4	G
IV	5844465	5844466	DER_site	0	-	-0.21	1.64	0.19	0.04	7.25	0.3	8.3	0.08	False	sams-4	C
IV	5844466	5844467	DER_site	0	-	-0.59	4.35	0.44	0.07	9.34	0.31	4.37	0.36	False	sams-4	A
IV	5844467	5844468	DER_site	0	-	-0.22	2.61	0.34	0.07	5.31	0.5	17.74	0.01	False	sams-4	T
IV	5844468	5844469	DER_site	0	-	-0.31	4.99	0.54	0.07	16.7	0.03	13.17	0.04	False	sams-4	T
IV	5844469	5844470	DER_site	0	-	0.06	3.24	0.28	0.06	7.49	0.49	7.5	0.48	False	sams-4	T
IV	5844470	5844471	DER_site	0	-	-0.07	1.25	0.06	-0.0	9.09	0.33	8.9	0.35	False	sams-4	A
IV	5844471	5844472	DER_site	0	-	0.12	0.95	0.04	-0.0	10.05	0.26	9.22	0.16	False	sams-4	A
IV	5844472	5844473	DER_site	0	-	0.41	7.97	1.03	0.07	7.99	0.24	7.4	0.29	False	sams-4	C
IV	5844473	5844474	DER_site	0	-	-0.08	5.23	0.81	0.07	4.99	0.29	2.1	0.72	False	sams-4	C
IV	5844474	5844475	DER_site	0	-	-0.53	4.92	1.07	0.07	6.71	0.15	2.14	0.34	False	sams-4	A
IV	5844475	5844476	DER_site	0	-	-0.42	3.85	0.37	0.07	9.84	0.28	6.61	0.16	False	sams-4	G
IV	5844476	5844477	DER_site	0	-	-0.01	2.33	0.51	0.07	7.41	0.12	0.06	0.97	False	sams-4	A
IV	5844477	5844478	DER_site	0	-	-0.11	2.12	0.15	0.03	7.65	0.47	0.17	0.92	False	sams-4	G
IV	5844478	5844479	DER_site	0	-	0.92	2.66	0.58	0.07	9.64	0.05	0.68	0.71	False	sams-4	A
IV	5844479	5844480	DER_site	0	-	-0.3	1.32	0.07	-0.0	18.13	0.02	7.21	0.51	False	sams-4	A
IV	5844480	5844481	DER_site	0	-	-0.01	8.94	1.2	0.07	6.29	0.39	2.76	0.84	False	sams-4	G
IV	5844481	5844482	DER_site	0	-	-0.32	1.66	0.1	0.01	22.76	0.0	21.83	0.01	False	sams-4	T
IV	5844482	5844483	DER_site	0	-	-0.16	1.25	0.06	-0.0	6.74	0.56	14.47	0.02	False	sams-4	T
IV	5844483	5844484	DER_site	0	-	-0.11	5.51	0.62	0.07	7.39	0.29	5.07	0.75	False	sams-4	C
IV	5844484	5844485	DER_site	0	-	-0.37	3.07	0.26	0.06	11.41	0.18	11.38	0.18	False	sams-4	A
IV	5844485	5844486	DER_site	0	-	0.51	9.41	1.29	0.07	5.79	0.67	7.75	0.46	False	sams-4	G
IV	5844486	5844487	DER_site	0	-	-0.28	5.21	0.58	0.07	3.5	0.9	14.65	0.07	False	sams-4	T
IV	5844487	5844488	DER_site	0	-	-0.08	3.41	0.31	0.06	19.73	0.01	7.86	0.45	False	sams-4	T
IV	5844488	5844489	DER_site	0	-	-0.5	9.73	1.68	0.07	23.84	0.0	3.0	0.81	False	sams-4	C
IV	5844489	5844490	DER_site	0	-	1.06	3.98	0.86	0.07	3.84	0.43	3.05	0.55	False	sams-4	T
IV	5844490	5844491	DER_site	0	-	2.12	6.7	1.09	0.07	4.68	0.32	5.32	0.26	False	sams-4	A
IV	5844491	5844492	DER_site	0	-	1.26	3.14	0.68	0.07	1.99	0.37	2.6	0.27	False	sams-4	A
IV	5844492	5844493	DER_site	0	-	1.27	2.71	0.59	0.07	0.02	0.99	3.76	0.44	False	sams-4	G
IV	5844536	5844537	DER_site	0	-	0.06	3.14	0.43	0.07	2.36	0.67	2.01	0.73	False	sams-4	A
IV	5844537	5844538	DER_site	0	-	0.1	2.44	0.18	0.04	14.39	0.07	6.23	0.62	False	sams-4	A
IV	5844538	5844539	DER_site	0	-	0.23	1.5	0.08	0.01	3.56	0.89	12.91	0.12	False	sams-4	C
IV	5844539	5844540	DER_site	0	-	-0.47	7.09	1.16	0.07	3.41	0.76	0.7	0.95	True	sams-4	T
IV	5844540	5844541	DER_site	0	-	-0.15	4.24	0.43	0.07	11.48	0.18	7.42	0.12	False	sams-4	A
IV	5844541	5844542	DER_site	0	-	0.19	4.02	0.39	0.07	7.05	0.32	9.0	0.34	False	sams-4	T
IV	5844542	5844543	DER_site	0	-	-0.5	1.47	0.16	0.03	8.82	0.18	3.92	0.14	False	sams-4	T
IV	5844543	5844544	DER_site	0	-	0.13	0.0	-0.0	-0.0	0.34	0.84	3.92	0.14	False	sams-4	A
IV	5844544	5844545	DER_site	0	-	-0.52	0.3	0.24	0.05	1.8	0.41	3.44	0.18	False	sams-4	G
IV	5844545	5844546	DER_site	0	-	-0.4	3.5	0.76	0.07	2.47	0.65	2.45	0.29	False	sams-4	A
IV	5844546	5844547	DER_site	0	-	-0.2	7.02	1.52	0.07	2.01	0.73	0.16	0.93	True	sams-4	A
IV	5844547	5844548	DER_site	0	-	0.01	3.33	0.3	0.06	11.95	0.15	3.47	0.48	False	sams-4	A
IV	5844548	5844549	DER_site	0	-	-0.05	4.02	0.59	0.07	11.8	0.07	5.07	0.28	False	sams-4	G
IV	5844549	5844550	DER_site	0	-	0.46	8.63	1.46	0.07	3.7	0.45	9.82	0.13	False	sams-4	G
IV	5844550	5844551	DER_site	0	-	-0.41	9.91	1.38	0.07	17.57	0.02	7.97	0.44	False	sams-4	G
IV	5844551	5844552	DER_site	0	-	-0.05	5.09	0.56	0.07	12.19	0.14	11.75	0.16	False	sams-4	C
IV	5844552	5844553	DER_site	0	-	-0.12	1.14	0.05	-0.0	10.02	0.26	6.85	0.55	False	sams-4	C
IV	5844553	5844554	DER_site	0	-	0.22	3.07	0.26	0.06	5.7	0.46	6.62	0.58	False	sams-4	A
IV	5844554	5844555	DER_site	0	-	0.13	1.59	0.18	0.04	5.99	0.42	6.02	0.2	False	sams-4	G
IV	5844555	5844556	DER_site	0	-	-0.3	1.13	0.11	0.02	3.28	0.77	2.58	0.63	False	sams-4	A
IV	5844556	5844557	DER_site	0	-	-0.03	1.78	0.11	0.02	12.42	0.13	4.37	0.63	False	sams-4	G
IV	5844557	5844558	DER_site	0	-	-0.0	6.29	0.75	0.07	8.35	0.4	4.62	0.59	False	sams-4	T
IV	5844558	5844559	DER_site	0	-	-0.11	4.84	0.52	0.07	16.81	0.03	5.25	0.73	False	sams-4	C
IV	5844559	5844560	DER_site	0	-	-0.49	4.27	0.43	0.07	4.51	0.81	5.87	0.66	False	sams-4	T
IV	5844560	5844561	DER_site	0	-	-0.16	0.52	0.01	-0.0	4.76	0.78	4.81	0.78	False	sams-4	A
IV	5844561	5844562	DER_site	0	-	-0.09	1.73	0.1	0.02	3.42	0.91	3.9	0.69	False	sams-4	G
IV	5844562	5844563	DER_site	0	-	-0.24	5.1	0.56	0.07	7.69	0.46	4.85	0.77	False	sams-4	C
IV	5844563	5844564	DER_site	0	-	-0.0	1.53	0.09	0.01	9.82	0.28	10.73	0.1	False	sams-4	T
IV	5844564	5844565	DER_site	0	-	0.01	5.07	0.78	0.07	3.14	0.79	5.85	0.44	False	sams-4	T
IV	5844565	5844566	DER_site	0	-	-0.11	0.71	0.06	-0.0	7.76	0.26	2.22	0.9	False	sams-4	C
IV	5844566	5844567	DER_site	0	-	-0.05	6.08	0.71	0.07	12.21	0.06	3.58	0.73	False	sams-4	A
IV	5844567	5844568	DER_site	0	-	-0.38	1.11	0.05	-0.0	14.7	0.07	9.79	0.28	False	sams-4	A
IV	5844568	5844569	DER_site	0	-	0.64	7.14	1.17	0.07	5.08	0.53	3.03	0.55	False	sams-4	T
IV	5844569	5844570	DER_site	0	-	0.24	2.27	0.49	0.07	4.85	0.3	3.32	0.51	False	sams-4	A
IV	5844570	5844571	DER_site	0	-	0.62	5.77	0.66	0.07	7.92	0.44	2.21	0.33	False	sams-4	G
IV	5844571	5844572	DER_site	0	-	0.46	2.44	0.18	0.04	7.42	0.49	4.49	0.81	False	sams-4	T
IV	5844572	5844573	DER_site	0	-	0.5	2.45	0.18	0.04	10.18	0.25	5.69	0.68	False	sams-4	A
IV	5844573	5844574	DER_site	0	-	0.07	2.57	0.2	0.05	10.2	0.25	1.65	0.95	False	sams-4	A
IV	5844574	5844575	DER_site	0	-	0.09	2.51	0.19	0.04	6.65	0.57	5.97	0.43	False	sams-4	G
IV	5844575	5844576	DER_site	0	-	0.12	5.41	0.84	0.07	3.33	0.5	2.58	0.86	False	sams-4	T
IV	5844576	5844577	DER_site	0	-	-0.08	4.9	0.53	0.07	6.84	0.34	14.01	0.08	False	sams-4	G
IV	5844577	5844578	DER_site	0	-	-0.29	4.18	0.42	0.07	2.06	0.98	8.9	0.35	False	sams-4	T
IV	5844578	5844579	DER_site	0	-	-0.43	4.92	0.53	0.07	6.76	0.56	3.61	0.73	False	sams-4	T
IV	5844579	5844580	DER_site	0	-	-0.19	9.73	1.34	0.07	9.67	0.14	3.44	0.75	False	sams-4	A
IV	5844580	5844581	DER_site	0	-	-0.93	18.13	2.93	0.34	9.6	0.29	7.73	0.1	True	sams-4	C
IV	5844581	5844582	DER_site	0	-	-0.21	1.33	0.14	0.03	5.44	0.49	4.27	0.37	False	sams-4	C
IV	5844582	5844583	DER_site	0	-	-0.13	2.53	0.19	0.04	7.67	0.47	5.79	0.45	False	sams-4	A
IV	5844583	5844584	DER_site	0	-	-0.25	3.14	0.68	0.07	0.11	0.95	6.39	0.17	False	sams-4	G
IV	5844584	5844585	DER_site	0	-	-0.05	1.66	0.1	0.01	10.73	0.22	8.54	0.2	False	sams-4	T
IV	5844585	5844586	DER_site	0	-	0.03	7.43	0.94	0.07	9.45	0.15	9.79	0.28	False	sams-4	T
IV	5844586	5844587	DER_site	0	-	-0.45	4.49	0.46	0.07	27.45	0.0	10.3	0.24	False	sams-4	A
IV	5844587	5844588	DER_site	0	-	0.11	3.83	0.37	0.07	13.03	0.11	5.77	0.45	False	sams-4	T
IV	5844588	5844589	DER_site	0	-	0.12	5.36	0.6	0.07	10.07	0.26	9.73	0.28	False	sams-4	T
IV	5844589	5844590	DER_site	0	-	0.29	10.68	1.52	0.07	9.4	0.15	10.91	0.21	False	sams-4	T
IV	5844590	5844591	DER_site	0	-	0.32	8.2	1.07	0.07	9.23	0.16	5.6	0.69	False	sams-4	A
IV	5844591	5844592	DER_site	0	-	0.23	3.38	0.3	0.06	11.27	0.19	12.84	0.12	False	sams-4	G
IV	5844592	5844593	DER_site	0	-	0.36	4.29	0.43	0.07	11.44	0.18	6.54	0.59	False	sams-4	G
IV	5844593	5844594	DER_site	0	-	0.35	2.74	0.22	0.05	9.79	0.28	4.16	0.65	False	sams-4	A
IV	5844594	5844595	DER_site	0	-	0.33	3.44	0.31	0.06	5.75	0.68	2.43	0.66	False	sams-4	G
IV	5844595	5844596	DER_site	0	-	0.34	2.69	0.21	0.05	5.61	0.69	7.24	0.51	False	sams-4	G
IV	5844596	5844597	DER_site	0	-	-0.56	13.56	2.05	0.07	12.77	0.12	8.87	0.18	False	sams-4	A
IV	5844597	5844598	DER_site	0	-	-0.38	5.17	0.57	0.07	7.32	0.5	5.17	0.52	False	sams-4	G
IV	5844598	5844599	DER_site	0	-	-0.19	8.12	1.06	0.07	13.0	0.11	7.73	0.46	False	sams-4	C
IV	5844599	5844600	DER_site	0	-	-0.04	2.23	0.16	0.03	3.44	0.9	12.05	0.15	False	sams-4	G
IV	5844600	5844601	DER_site	0	-	-0.12	0.66	0.02	-0.0	11.52	0.17	6.08	0.64	False	sams-4	A
IV	5844601	5844602	DER_site	0	-	-0.36	10.29	1.45	0.07	11.47	0.18	13.84	0.09	False	sams-4	C
IV	5844602	5844603	DER_site	0	-	-0.42	9.9	1.38	0.07	12.31	0.14	5.51	0.7	False	sams-4	T
IV	5844603	5844604	DER_site	0	-	0.12	5.97	0.7	0.07	7.25	0.51	6.56	0.59	False	sams-4	C
IV	5844604	5844605	DER_site	0	-	-0.22	3.17	0.28	0.06	5.94	0.65	4.68	0.79	False	sams-4	T
IV	5844605	5844606	DER_site	0	-	0.08	12.31	1.82	0.07	14.85	0.06	5.59	0.23	False	sams-4	C
IV	5844606	5844607	DER_site	0	-	-0.07	3.31	0.29	0.06	14.43	0.07	9.53	0.3	False	sams-4	G
IV	5844607	5844608	DER_site	0	-	0.07	9.72	1.34	0.07	13.07	0.11	7.37	0.29	False	sams-4	T
IV	5844608	5844609	DER_site	0	-	-0.02	1.21	0.06	-0.0	9.31	0.32	12.72	0.12	False	sams-4	C
IV	5844609	5844610	DER_site	0	-	0.11	1.41	0.15	0.03	0.94	0.99	4.89	0.56	False	sams-4	T
IV	5844610	5844611	DER_site	0	-	0.28	1.19	0.06	-0.0	7.57	0.48	4.19	0.84	False	sams-4	T
IV	5844611	5844612	DER_site	0	-	0.01	0.35	0.02	-0.0	12.23	0.06	2.61	0.86	False	sams-4	C
IV	5844612	5844613	DER_site	0	-	0.18	0.54	0.12	0.02	8.63	0.07	3.76	0.44	False	sams-4	A
IV	5844613	5844614	DER_site	0	-	-0.06	0.89	0.08	0.01	7.42	0.28	13.22	0.04	False	sams-4	A
IV	5844614	5844615	DER_site	0	-	-0.09	4.99	0.76	0.07	1.34	0.97	17.83	0.0	False	sams-4	G
IV	5844615	5844616	DER_site	0	-	-0.06	6.97	0.86	0.07	2.12	0.91	7.05	0.53	False	sams-4	G
IV	5844616	5844617	DER_site	0	-	-0.1	3.04	0.26	0.06	21.42	0.01	27.93	0.0	False	sams-4	T
IV	5844617	5844618	DER_site	0	-	-0.11	1.77	0.21	0.05	7.06	0.31	7.94	0.24	False	sams-4	T
IV	5844618	5844619	DER_site	0	-	0.25	5.39	0.84	0.07	3.27	0.77	8.47	0.21	False	sams-4	T
IV	5844619	5844620	DER_site	0	-	-0.16	3.63	0.34	0.07	13.86	0.09	10.18	0.12	False	sams-4	A
IV	5844620	5844621	DER_site	0	-	0.02	6.06	0.71	0.07	14.26	0.08	4.18	0.65	False	sams-4	C
IV	5844621	5844622	DER_site	0	-	-0.28	4.4	0.65	0.07	14.05	0.03	8.35	0.21	False	sams-4	T
IV	5844622	5844623	DER_site	0	-	-0.3	4.93	0.75	0.07	12.32	0.06	6.69	0.15	False	sams-4	T
IV	5844623	5844624	DER_site	0	-	-0.36	7.69	0.98	0.07	21.83	0.01	10.71	0.03	False	sams-4	T
IV	5844624	5844625	DER_site	0	-	-0.46	8.39	1.11	0.07	28.45	0.0	19.29	0.01	False	sams-4	T
IV	5844625	5844626	DER_site	0	-	-0.33	9.31	1.27	0.07	17.6	0.01	8.36	0.4	False	sams-4	C
IV	5844626	5844627	DER_site	0	-	0.0	0.59	0.02	-0.0	9.84	0.28	9.9	0.27	False	sams-4	T
IV	5844627	5844628	DER_site	0	-	0.23	4.35	0.65	0.07	7.27	0.3	2.85	0.58	False	sams-4	G
IV	5844628	5844629	DER_site	0	-	0.13	2.7	0.22	0.05	11.35	0.18	7.17	0.31	False	sams-4	G
IV	5844629	5844630	DER_site	0	-	0.12	0.42	0.03	-0.0	3.97	0.68	6.52	0.37	False	sams-4	T
IV	5844630	5844631	DER_site	0	-	0.1	1.64	0.1	0.01	11.31	0.19	4.27	0.37	False	sams-4	A
IV	5844631	5844632	DER_site	0	-	-0.78	10.86	1.55	0.07	4.55	0.6	15.74	0.0	False	sams-4	G
IV	5844632	5844633	DER_site	0	-	-0.39	12.51	1.86	0.07	8.14	0.23	14.03	0.03	False	sams-4	T
IV	5844633	5844634	DER_site	0	-	-0.43	9.9	1.38	0.07	10.84	0.09	2.4	0.66	False	sams-4	G
IV	5844634	5844635	DER_site	0	-	0.09	3.96	0.39	0.07	10.97	0.2	0.97	0.99	False	sams-4	T
IV	5844635	5844636	DER_site	0	-	0.07	0.75	0.02	-0.0	11.71	0.16	4.45	0.81	False	sams-4	C
IV	5844636	5844637	DER_site	0	-	-0.02	1.71	0.1	0.01	25.02	0.0	3.44	0.9	False	sams-4	T
IV	5844637	5844638	DER_site	0	-	-0.25	5.79	0.67	0.07	21.2	0.01	16.31	0.01	False	sams-4	T
IV	5844638	5844639	DER_site	0	-	-0.43	5.64	0.64	0.07	10.85	0.21	6.47	0.37	False	sams-4	T
IV	5844639	5844640	DER_site	0	-	-0.53	9.77	1.69	0.07	9.01	0.17	15.64	0.02	False	sams-4	C
IV	5844640	5844641	DER_site	0	-	0.16	1.15	0.12	0.02	19.3	0.0	11.01	0.09	False	sams-4	T
IV	5844641	5844642	DER_site	0	-	-0.1	1.07	0.11	0.02	11.72	0.07	7.18	0.3	False	sams-4	C
IV	5844642	5844643	DER_site	0	-	0.37	2.7	0.36	0.07	8.35	0.21	3.77	0.44	False	sams-4	C
IV	5844643	5844644	DER_site	0	-	0.14	1.11	0.11	0.02	9.21	0.16	2.74	0.6	False	sams-4	G
IV	5844644	5844645	DER_site	0	-	-0.0	4.54	0.47	0.07	6.35	0.61	7.86	0.25	False	sams-4	A
IV	5844645	5844646	DER_site	0	-	-0.22	7.28	0.91	0.07	5.85	0.44	6.26	0.4	False	sams-4	A
IV	5844646	5844647	DER_site	0	-	0.06	4.63	0.48	0.07	7.85	0.45	4.29	0.12	False	sams-4	T
IV	5844647	5844648	DER_site	0	-	-0.19	1.22	0.06	-0.0	5.83	0.67	7.87	0.25	False	sams-4	C
IV	5844648	5844649	DER_site	0	-	-0.42	2.24	0.16	0.03	6.24	0.62	7.34	0.29	False	sams-4	G
IV	5844649	5844650	DER_site	0	-	-0.56	4.23	0.43	0.07	5.99	0.65	8.02	0.43	False	sams-4	T
IV	5844650	5844651	DER_site	0	-	0.14	5.38	0.6	0.07	13.64	0.09	1.95	0.74	False	sams-4	T
IV	5844651	5844652	DER_site	0	-	-0.01	3.61	0.51	0.07	5.66	0.46	6.34	0.04	False	sams-4	G
IV	5844652	5844653	DER_site	0	-	-0.15	2.1	0.46	0.07	2.55	0.64	3.19	0.2	False	sams-4	A
IV	5844653	5844654	DER_site	0	-	-0.14	4.99	0.54	0.07	3.33	0.91	1.26	0.87	True	sams-4	G
IV	5844654	5844655	DER_site	0	-	0.11	3.55	0.33	0.07	8.14	0.42	8.16	0.23	False	sams-4	G
IV	5844655	5844656	DER_site	0	-	-0.24	5.82	0.67	0.07	5.39	0.72	14.5	0.07	False	sams-4	C
IV	5844656	5844657	DER_site	0	-	0.09	2.62	0.34	0.07	6.14	0.41	10.19	0.12	False	sams-4	T
IV	5844657	5844658	DER_site	0	-	-0.15	7.03	0.87	0.07	10.01	0.26	1.98	0.74	False	sams-4	A
IV	5844658	5844659	DER_site	0	-	-0.39	1.17	0.05	-0.0	4.48	0.81	5.2	0.52	False	sams-4	C
IV	5844659	5844660	DER_site	0	-	-0.32	3.34	0.47	0.07	6.63	0.36	2.03	0.73	False	sams-4	C
IV	5844660	5844661	DER_site	0	-	0.44	1.39	0.07	0.0	7.91	0.44	8.0	0.43	False	sams-4	G
IV	5844661	5844662	DER_site	0	-	-0.48	1.92	0.42	0.07	2.2	0.7	1.65	0.8	False	sams-4	C
IV	5844662	5844663	DER_site	0	-	-0.3	3.23	0.28	0.06	3.91	0.87	9.45	0.31	False	sams-4	A
IV	5844663	5844664	DER_site	0	-	-0.47	7.03	1.15	0.07	4.96	0.55	3.94	0.69	False	sams-4	T
IV	5844664	5844665	DER_site	0	-	-0.26	5.22	0.58	0.07	10.17	0.25	5.26	0.51	False	sams-4	A
IV	5844665	5844666	DER_site	0	-	-0.14	5.54	0.63	0.07	9.67	0.14	10.25	0.25	False	sams-4	C
IV	5844666	5844667	DER_site	0	-	-0.26	6.87	0.85	0.07	6.49	0.59	8.86	0.18	False	sams-4	T
IV	5844667	5844668	DER_site	0	-	-0.57	5.91	0.69	0.07	19.02	0.01	7.07	0.31	False	sams-4	T
IV	5844668	5844669	DER_site	0	-	-0.68	17.12	2.74	0.24	11.91	0.16	2.84	0.58	True	sams-4	T
IV	5844669	5844670	DER_site	0	-	-1.07	1.98	0.43	0.07	1.45	0.84	4.03	0.4	False	sams-4	G
IV	5844670	5844671	DER_site	0	-	-0.19	4.7	0.5	0.07	19.33	0.01	9.97	0.13	False	sams-4	A
IV	5844671	5844672	DER_site	0	-	0.01	0.72	0.02	-0.0	10.36	0.24	10.22	0.25	False	sams-4	A
IV	5844672	5844673	DER_site	0	-	-0.15	1.24	0.06	-0.0	13.88	0.08	10.89	0.21	False	sams-4	C
IV	5844673	5844674	DER_site	0	-	-0.12	1.86	0.12	0.02	14.52	0.07	4.0	0.68	False	sams-4	T
IV	5844674	5844675	DER_site	0	-	-0.08	6.73	0.82	0.07	12.77	0.12	8.17	0.42	False	sams-4	T
IV	5844675	5844676	DER_site	0	-	-0.48	7.26	0.91	0.07	4.6	0.8	17.28	0.03	False	sams-4	G
IV	5844676	5844677	DER_site	0	-	-0.37	2.29	0.17	0.04	6.14	0.63	6.62	0.58	False	sams-4	T
IV	5844677	5844678	DER_site	0	-	-0.3	5.96	0.69	0.07	9.94	0.27	3.55	0.9	False	sams-4	T
IV	5844678	5844679	DER_site	0	-	-0.01	0.7	0.06	-0.0	10.84	0.09	3.53	0.47	False	sams-4	C
IV	5844679	5844680	DER_site	0	-	-0.94	2.49	0.32	0.07	5.21	0.52	5.34	0.25	False	sams-4	C
IV	5844680	5844681	DER_site	0	-	-0.46	4.97	0.54	0.07	9.44	0.15	7.18	0.3	False	sams-4	G
IV	5844681	5844682	DER_site	0	-	-1.27	8.41	1.11	0.07	8.63	0.37	3.15	0.53	False	sams-4	T
IV	5844682	5844683	DER_site	0	-	0.08	0.48	0.03	-0.0	13.41	0.04	4.24	0.64	False	sams-4	T
IV	5844683	5844684	DER_site	0	-	0.15	0.6	0.02	-0.0	5.35	0.72	10.72	0.22	False	sams-4	G
IV	5844684	5844685	DER_site	0	-	0.08	3.1	0.27	0.06	3.13	0.79	8.22	0.41	False	sams-4	C
IV	5844685	5844686	DER_site	0	-	0.34	2.58	0.34	0.07	3.64	0.73	6.92	0.33	False	sams-4	T
IV	5844686	5844687	DER_site	0	-	0.5	4.62	0.69	0.07	8.64	0.07	6.63	0.36	False	sams-4	G
IV	5844687	5844688	DER_site	0	-	0.56	7.26	0.91	0.07	15.65	0.02	12.76	0.12	False	sams-4	C
IV	5844688	5844689	DER_site	0	-	0.12	3.74	0.35	0.07	12.94	0.11	15.16	0.02	False	sams-4	C
IV	5844689	5844690	DER_site	0	-	0.32	4.15	0.41	0.07	12.94	0.11	11.9	0.06	False	sams-4	G
IV	5844690	5844691	DER_site	0	-	-0.06	0.98	0.04	-0.0	17.54	0.02	7.56	0.48	False	sams-4	T
IV	5844691	5844692	DER_site	0	-	0.01	2.86	0.38	0.07	2.06	0.91	8.51	0.2	False	sams-4	T
IV	5844692	5844693	DER_site	0	-	-0.48	2.23	0.28	0.06	3.67	0.72	9.49	0.15	False	sams-4	T
IV	5844693	5844694	DER_site	0	-	0.32	3.0	0.41	0.07	9.48	0.15	4.34	0.36	False	sams-4	C
IV	5844694	5844695	DER_site	0	-	-0.13	4.71	0.71	0.07	4.42	0.35	8.17	0.23	False	sams-4	A
IV	5844695	5844696	DER_site	0	-	0.16	2.71	0.59	0.07	4.86	0.3	1.63	0.44	False	sams-4	G
IV	5844696	5844697	DER_site	0	-	-0.23	1.42	0.08	0.0	5.86	0.66	12.68	0.05	False	sams-4	G
IV	5844697	5844698	DER_site	0	-	-0.02	3.94	0.38	0.07	7.09	0.53	2.7	0.61	False	sams-4	T
IV	5844698	5844699	DER_site	0	-	-0.73	6.74	0.82	0.07	13.23	0.1	5.37	0.5	False	sams-4	C
IV	5844699	5844700	DER_site	0	-	-0.2	0.58	0.13	0.02	8.14	0.09	3.81	0.43	False	sams-4	G
IV	5844700	5844701	DER_site	0	-	-0.22	2.02	0.25	0.05	8.18	0.23	5.97	0.43	False	sams-4	A
IV	5844701	5844702	DER_site	0	-	-0.54	5.81	0.67	0.07	2.97	0.94	5.66	0.69	False	sams-4	A
IV	5844702	5844703	DER_site	0	-	-0.67	9.15	1.24	0.07	16.94	0.03	7.96	0.24	False	sams-4	A
IV	5844703	5844704	DER_site	0	-	-0.25	4.16	0.41	0.07	12.9	0.12	3.15	0.53	False	sams-4	C
IV	5844704	5844705	DER_site	0	-	-0.13	3.57	0.51	0.07	7.03	0.32	16.02	0.0	False	sams-4	T
IV	5844705	5844706	DER_site	0	-	-0.16	4.46	0.46	0.07	2.11	0.98	5.68	0.46	False	sams-4	G
IV	5844706	5844707	DER_site	0	-	0.11	0.32	0.01	-0.0	14.07	0.08	10.64	0.22	False	sams-4	T
IV	5844707	5844708	DER_site	0	-	-0.18	1.46	0.08	0.0	4.17	0.84	9.93	0.27	False	sams-4	T
IV	5844708	5844709	DER_site	0	-	-0.2	5.21	0.57	0.07	8.74	0.19	16.35	0.04	False	sams-4	C
IV	5844709	5844710	DER_site	0	-	-0.21	1.72	0.1	0.01	9.93	0.27	13.49	0.1	False	sams-4	A
IV	5844710	5844711	DER_site	0	-	-0.11	1.88	0.22	0.05	4.61	0.59	4.96	0.29	False	sams-4	C
IV	5844711	5844712	DER_site	0	-	-0.25	3.1	0.42	0.07	8.95	0.18	8.78	0.19	False	sams-4	T
IV	5844712	5844713	DER_site	0	-	-0.82	3.54	0.5	0.07	5.46	0.49	0.57	0.75	False	sams-4	G
IV	5844713	5844714	DER_site	0	-	0.06	6.0	0.7	0.07	12.33	0.14	10.18	0.12	False	sams-4	A
IV	5844714	5844715	DER_site	0	-	-0.05	1.71	0.1	0.01	5.85	0.66	9.34	0.31	False	sams-4	A
IV	5844715	5844716	DER_site	0	-	-2.39	7.47	1.23	0.07	7.66	0.26	2.64	0.27	False	sams-4	C
IV	5844716	5844717	DER_site	0	-	-0.8	2.31	0.29	0.06	9.36	0.15	5.01	0.29	False	sams-4	C
IV	5844717	5844718	DER_site	0	-	-0.28	4.98	0.54	0.07	6.17	0.4	10.76	0.1	False	sams-4	G
IV	5844718	5844719	DER_site	0	-	-0.24	5.48	0.62	0.07	6.82	0.56	4.49	0.61	False	sams-4	T
IV	5844719	5844720	DER_site	0	-	-0.33	3.54	0.33	0.07	15.17	0.06	4.67	0.59	False	sams-4	T
IV	5844720	5844721	DER_site	0	-	-0.06	0.49	0.01	-0.0	7.38	0.5	10.22	0.25	False	sams-4	G
IV	5844721	5844722	DER_site	0	-	-0.39	8.8	1.18	0.07	17.75	0.02	6.13	0.63	False	sams-4	G
IV	5844722	5844723	DER_site	0	-	0.29	6.71	0.82	0.07	16.64	0.03	10.58	0.23	False	sams-4	G
IV	5844723	5844724	DER_site	0	-	0.19	5.77	0.66	0.07	8.53	0.38	7.5	0.48	False	sams-4	T
IV	5844724	5844725	DER_site	0	-	-0.24	6.01	0.7	0.07	9.15	0.33	12.25	0.14	False	sams-4	T
IV	5844725	5844726	DER_site	0	-	-0.38	6.19	0.73	0.07	7.47	0.49	3.29	0.92	False	sams-4	G
IV	5844726	5844727	DER_site	0	-	-0.06	2.8	0.23	0.05	7.6	0.47	8.86	0.35	False	sams-4	C
IV	5844727	5844728	DER_site	0	-	-0.27	3.52	0.32	0.07	1.18	0.98	9.56	0.3	False	sams-4	T
IV	5844728	5844729	DER_site	0	-	0.12	2.54	0.19	0.05	9.22	0.32	8.92	0.18	False	sams-4	C
IV	5844729	5844730	DER_site	0	-	-0.08	0.76	0.07	-0.0	6.4	0.38	4.31	0.37	False	sams-4	G
IV	5844730	5844731	DER_site	0	-	-0.11	3.35	0.3	0.06	9.36	0.15	13.26	0.1	False	sams-4	T
IV	5844731	5844732	DER_site	0	-	-0.38	4.42	0.45	0.07	19.07	0.01	3.28	0.51	False	sams-4	C
IV	5844732	5844733	DER_site	0	-	-0.13	3.51	0.32	0.07	3.95	0.68	5.18	0.74	False	sams-4	G
IV	5844733	5844734	DER_site	0	-	-0.25	5.18	0.57	0.07	7.73	0.26	8.57	0.38	False	sams-4	T
IV	5844734	5844735	DER_site	0	-	-0.12	6.91	0.85	0.07	9.43	0.31	8.68	0.19	False	sams-4	A
IV	5844735	5844736	DER_site	0	-	-0.31	6.25	0.74	0.07	5.33	0.5	11.67	0.17	False	sams-4	T
IV	5844736	5844737	DER_site	0	-	-0.38	6.8	0.83	0.07	5.68	0.68	3.5	0.74	False	sams-4	A
IV	5844737	5844738	DER_site	0	-	-0.83	9.61	1.65	0.07	7.85	0.25	8.4	0.21	False	sams-4	C
IV	5844738	5844739	DER_site	0	-	-0.67	4.95	0.53	0.07	9.94	0.27	6.02	0.42	False	sams-4	G
IV	5844739	5844740	DER_site	0	-	-0.26	1.25	0.06	-0.0	5.95	0.65	10.56	0.1	False	sams-4	C
IV	5844740	5844741	DER_site	0	-	-0.35	3.02	0.26	0.06	10.16	0.25	8.46	0.39	False	sams-4	C
IV	5844741	5844742	DER_site	0	-	-0.25	12.27	1.81	0.07	11.01	0.2	3.92	0.69	False	sams-4	G
IV	5844742	5844743	DER_site	0	-	-0.02	1.51	0.08	0.01	14.38	0.07	10.94	0.2	False	sams-4	T
IV	5844743	5844744	DER_site	0	-	0.04	5.14	0.56	0.07	15.87	0.04	5.06	0.54	False	sams-4	C
IV	5844744	5844745	DER_site	0	-	-0.33	3.62	0.34	0.07	6.47	0.59	3.89	0.87	False	sams-4	T
IV	5844745	5844746	DER_site	0	-	-0.22	6.24	0.74	0.07	8.91	0.18	4.84	0.77	False	sams-4	T
IV	5844746	5844747	DER_site	0	-	-0.24	5.07	0.55	0.07	9.34	0.31	3.57	0.89	False	sams-4	G
IV	5844747	5844748	DER_site	0	-	-0.35	6.05	0.71	0.07	7.4	0.49	4.22	0.65	False	sams-4	C
IV	5844748	5844749	DER_site	0	-	-0.35	3.15	0.27	0.06	12.02	0.15	21.07	0.01	False	sams-4	T
IV	5844749	5844750	DER_site	0	-	0.22	1.36	0.07	-0.0	15.03	0.06	8.05	0.43	False	sams-4	A
IV	5844750	5844751	DER_site	0	-	-0.16	0.69	0.06	-0.0	4.99	0.55	5.56	0.47	False	sams-4	G
IV	5844751	5844752	DER_site	0	-	-0.42	5.13	0.56	0.07	14.01	0.08	4.48	0.81	False	sams-4	C
IV	5844752	5844753	DER_site	0	-	-0.78	4.47	0.67	0.07	3.83	0.7	4.29	0.37	False	sams-4	T
IV	5844753	5844754	DER_site	0	-	-0.57	2.61	0.34	0.07	4.41	0.62	1.6	0.45	False	sams-4	G
IV	5844754	5844755	DER_site	0	-	-0.0	4.72	0.71	0.07	3.9	0.69	4.68	0.32	False	sams-4	A
IV	5844755	5844756	DER_site	0	-	-0.07	5.15	0.57	0.07	9.8	0.28	4.74	0.58	False	sams-4	A
IV	5844756	5844757	DER_site	0	-	-0.34	9.82	1.36	0.07	8.86	0.35	22.68	0.0	False	sams-4	A
IV	5844757	5844758	DER_site	0	-	-0.23	4.25	0.43	0.07	8.08	0.43	8.16	0.23	False	sams-4	C
IV	5844758	5844759	DER_site	0	-	0.17	0.19	0.04	-0.0	6.51	0.16	2.77	0.6	False	sams-4	C
IV	5844759	5844760	DER_site	0	-	0.08	4.08	0.6	0.07	7.37	0.29	8.18	0.23	False	sams-4	A
IV	5844760	5844761	DER_site	0	-	-0.24	1.64	0.19	0.04	8.9	0.18	11.79	0.07	False	sams-4	A
IV	5844761	5844762	DER_site	0	-	-0.1	5.07	0.78	0.07	11.55	0.07	6.93	0.14	False	sams-4	C
IV	5844762	5844763	DER_site	0	-	-1.18	3.17	0.28	0.06	10.95	0.2	4.09	0.13	False	sams-4	C
IV	5844763	5844764	DER_site	0	-	-0.33	3.65	0.52	0.07	1.64	0.8	4.99	0.54	False	sams-4	C
IV	5844764	5844765	DER_site	0	-	0.13	5.31	0.59	0.07	3.08	0.8	5.33	0.72	False	sams-4	A
IV	5844765	5844766	DER_site	0	-	0.4	4.66	0.49	0.07	9.13	0.17	8.28	0.41	False	sams-4	G
IV	5844766	5844767	DER_site	0	-	-0.18	1.38	0.15	0.03	9.23	0.16	8.18	0.09	False	sams-4	G
IV	5844767	5844768	DER_site	0	-	-0.25	1.23	0.13	0.02	5.93	0.43	2.07	0.72	False	sams-4	A
IV	5844768	5844769	DER_site	0	-	0.1	5.27	0.58	0.07	5.14	0.53	5.82	0.44	False	sams-4	A
IV	5844769	5844770	DER_site	0	-	-0.37	5.99	0.7	0.07	9.42	0.15	2.33	0.89	False	sams-4	A
IV	5844770	5844771	DER_site	0	-	-0.34	10.73	1.53	0.07	13.23	0.04	9.71	0.29	False	sams-4	G
IV	5844771	5844772	DER_site	0	-	-0.22	6.99	0.87	0.07	5.06	0.54	3.05	0.8	False	sams-4	G
IV	5844772	5844773	DER_site	0	-	-0.01	1.95	0.13	0.02	12.14	0.15	7.86	0.45	False	sams-4	T
IV	5844773	5844774	DER_site	0	-	-0.16	5.48	0.62	0.07	15.3	0.05	4.1	0.85	False	sams-4	C
IV	5844774	5844775	DER_site	0	-	-0.08	8.24	1.08	0.07	1.59	0.95	10.65	0.22	False	sams-4	T
IV	5844775	5844776	DER_site	0	-	-0.2	3.67	0.34	0.07	7.31	0.5	11.38	0.08	False	sams-4	C
IV	5844776	5844777	DER_site	0	-	-0.23	2.28	0.29	0.06	12.64	0.05	11.08	0.09	False	sams-4	T
IV	5844777	5844778	DER_site	0	-	-0.16	2.47	0.19	0.04	18.92	0.02	18.74	0.02	False	sams-4	T
IV	5844778	5844779	DER_site	0	-	-1.01	8.66	1.15	0.07	9.61	0.29	3.57	0.73	False	sams-4	T
IV	5844779	5844780	DER_site	0	-	-1.33	17.13	2.74	0.24	14.77	0.06	7.61	0.27	False	sams-4	C
IV	5844780	5844781	DER_site	0	-	-0.45	2.19	0.27	0.06	8.74	0.19	7.66	0.26	False	sams-4	G
IV	5844781	5844782	DER_site	0	-	-0.9	5.07	0.78	0.07	2.5	0.87	2.54	0.64	True	sams-4	T
IV	5844782	5844783	DER_site	0	-	-0.04	9.64	1.33	0.07	1.97	0.92	7.24	0.3	True	sams-4	G
IV	5844783	5844784	DER_site	0	-	0.07	5.01	0.77	0.07	3.54	0.47	3.78	0.71	False	sams-4	G
IV	5844784	5844785	DER_site	0	-	0.08	1.9	0.23	0.05	4.36	0.63	3.89	0.42	False	sams-4	A
IV	5844785	5844786	DER_site	0	-	0.57	3.01	0.65	0.07	3.5	0.48	0.4	0.82	False	sams-4	G
IV	5844786	5844787	DER_site	0	-	-0.02	0.3	0.06	-0.0	2.45	0.65	7.22	0.12	False	sams-4	G
IV	5844787	5844788	DER_site	0	-	0.07	2.45	0.53	0.07	0.15	0.93	6.25	0.18	False	sams-4	A
IV	5844788	5844789	DER_site	0	-	0.54	6.59	1.06	0.07	3.64	0.46	3.15	0.53	False	sams-4	G
IV	5844789	5844790	DER_site	0	-	0.34	4.18	0.62	0.07	3.36	0.76	7.87	0.25	False	sams-4	G
IV	5844790	5844791	DER_site	0	-	-0.01	10.55	1.49	0.07	10.32	0.24	5.52	0.7	False	sams-4	C
IV	5844791	5844792	DER_site	0	-	-0.1	3.08	0.26	0.06	10.45	0.23	6.37	0.61	False	sams-4	A
IV	5844792	5844793	DER_site	0	-	0.16	3.9	0.38	0.07	20.05	0.01	5.11	0.53	False	sams-4	C
IV	5844793	5844794	DER_site	0	-	-0.65	4.42	0.66	0.07	11.3	0.08	6.24	0.18	False	sams-4	T
IV	5844794	5844795	DER_site	0	-	0.09	1.36	0.07	-0.0	4.05	0.85	4.16	0.84	False	sams-4	C
IV	5844795	5844796	DER_site	0	-	-0.1	8.31	1.4	0.07	2.34	0.89	4.79	0.57	True	sams-4	G
IV	5844796	5844797	DER_site	0	-	-0.19	1.63	0.19	0.04	6.39	0.38	5.47	0.24	False	sams-4	A
IV	5844797	5844798	DER_site	0	-	-0.27	5.17	0.8	0.07	3.52	0.74	9.84	0.13	False	sams-4	G
IV	5844798	5844799	DER_site	0	-	0.16	2.47	0.32	0.06	2.19	0.7	3.77	0.71	False	sams-4	G
IV	5844799	5844800	DER_site	0	-	-0.39	3.36	0.3	0.06	12.75	0.12	6.95	0.54	False	sams-4	G
IV	5844800	5844801	DER_site	0	-	-0.55	3.53	0.5	0.07	4.0	0.68	7.76	0.26	False	sams-4	G
IV	5844801	5844802	DER_site	0	-	-0.17	2.7	0.22	0.05	8.18	0.42	9.99	0.12	False	sams-4	T
IV	5844802	5844803	DER_site	0	-	0.67	3.86	0.56	0.07	10.0	0.12	2.39	0.3	False	sams-4	A
IV	5844803	5844804	DER_site	0	-	0.42	4.4	0.45	0.07	10.76	0.22	5.72	0.22	False	sams-4	G
IV	5844804	5844805	DER_site	0	-	0.75	5.72	0.9	0.07	3.0	0.81	4.51	0.34	False	sams-4	G
IV	5844805	5844806	DER_site	0	-	-0.04	3.25	0.45	0.07	3.32	0.51	3.46	0.48	False	sams-4	A
IV	5844806	5844807	DER_site	0	-	-0.24	1.05	0.23	0.05	2.57	0.63	0.4	0.82	False	sams-4	G
IV	5844807	5844808	DER_site	0	-	-0.21	5.23	0.81	0.07	2.75	0.84	0.64	0.96	True	sams-4	G
IV	5844808	5844809	DER_site	0	-	0.29	1.31	0.28	0.06	3.97	0.41	3.65	0.46	False	sams-4	C
IV	5844809	5844810	DER_site	0	-	-0.14	4.5	0.47	0.07	12.08	0.15	5.4	0.49	False	sams-4	A
IV	5844810	5844811	DER_site	0	-	-0.09	3.68	0.35	0.07	11.03	0.2	5.47	0.71	False	sams-4	T
IV	5844811	5844812	DER_site	0	-	-0.14	2.41	0.18	0.04	9.09	0.33	18.42	0.02	False	sams-4	C
IV	5844812	5844813	DER_site	0	-	-0.26	3.73	0.54	0.07	8.22	0.22	0.02	0.99	False	sams-4	C
IV	5844813	5844814	DER_site	0	-	-0.2	2.76	0.22	0.05	3.75	0.88	5.7	0.46	False	sams-4	A
IV	5844814	5844815	DER_site	0	-	0.03	3.66	0.34	0.07	9.45	0.31	2.46	0.65	False	sams-4	T
IV	5844815	5844816	DER_site	0	-	-0.3	3.31	0.29	0.06	1.09	1.0	9.72	0.14	False	sams-4	A
IV	5844816	5844817	DER_site	0	-	-0.56	4.03	0.4	0.07	10.54	0.23	5.04	0.54	False	sams-4	G
IV	5844817	5844818	DER_site	0	-	-0.03	0.6	0.02	-0.0	8.23	0.41	6.46	0.6	False	sams-4	T
IV	5844818	5844819	DER_site	0	-	0.12	6.75	0.82	0.07	6.66	0.57	11.42	0.08	False	sams-4	T
IV	5844819	5844820	DER_site	0	-	-0.19	3.87	0.37	0.07	21.54	0.01	17.2	0.01	False	sams-4	G
IV	5844820	5844821	DER_site	0	-	-0.17	0.95	0.04	-0.0	11.49	0.18	15.93	0.04	False	sams-4	C
IV	5844821	5844822	DER_site	0	-	-0.16	1.62	0.09	0.01	9.55	0.3	16.68	0.01	False	sams-4	T
IV	5844822	5844823	DER_site	0	-	-0.31	5.42	0.61	0.07	9.88	0.27	5.26	0.73	False	sams-4	A
IV	5844823	5844824	DER_site	0	-	-0.3	2.15	0.27	0.06	4.15	0.66	6.03	0.42	False	sams-4	C
IV	5844824	5844825	DER_site	0	-	-0.09	2.18	0.15	0.03	8.69	0.37	4.8	0.31	False	sams-4	T
IV	5844825	5844826	DER_site	0	-	0.61	0.78	0.17	0.04	5.05	0.28	3.89	0.42	False	sams-4	A
IV	5844826	5844827	DER_site	0	-	-0.89	2.34	0.3	0.06	16.95	0.01	2.13	0.34	False	sams-4	G
IV	5844827	5844828	DER_site	0	-	0.1	0.89	0.08	0.0	7.69	0.26	5.49	0.24	False	sams-4	A
IV	5844828	5844829	DER_site	0	-	-0.24	5.34	0.59	0.07	11.61	0.17	5.45	0.71	False	sams-4	A
IV	5844829	5844830	DER_site	0	-	-0.25	5.85	0.92	0.07	3.51	0.74	8.23	0.08	False	sams-4	T
IV	5844830	5844831	DER_site	0	-	0.44	4.4	0.66	0.07	8.08	0.23	2.43	0.3	False	sams-4	G
IV	5844831	5844832	DER_site	0	-	0.46	0.76	0.16	0.04	2.74	0.6	8.22	0.08	False	sams-4	C
IV	5844832	5844833	DER_site	0	-	0.2	2.57	0.56	0.07	0.8	0.94	3.68	0.16	False	sams-4	A
IV	5844833	5844834	DER_site	0	-	-0.32	1.68	0.37	0.07	2.82	0.59	1.38	0.5	False	sams-4	G
IV	5844834	5844835	DER_site	0	-	-0.33	7.35	1.21	0.07	4.63	0.59	4.98	0.55	False	sams-4	G
IV	5844835	5844836	DER_site	0	-	-0.18	5.15	0.79	0.07	7.11	0.13	3.69	0.45	False	sams-4	T
IV	5844836	5844837	DER_site	0	-	-0.13	4.67	0.49	0.07	12.26	0.14	5.96	0.2	False	sams-4	C
IV	5844837	5844838	DER_site	0	-	0.09	3.53	0.32	0.07	19.86	0.01	15.42	0.05	False	sams-4	A
IV	5844838	5844839	DER_site	0	-	-0.23	2.49	0.19	0.04	5.15	0.74	4.45	0.62	False	sams-4	T
IV	5844839	5844840	DER_site	0	-	-0.07	0.23	0.01	-0.0	7.06	0.31	8.09	0.23	False	sams-4	T
IV	5844840	5844841	DER_site	0	-	0.79	10.36	1.46	0.07	5.66	0.46	7.67	0.47	False	sams-4	C
IV	5844841	5844842	DER_site	0	-	0.7	3.68	0.53	0.07	4.29	0.37	6.27	0.39	False	sams-4	A
IV	5844842	5844843	DER_site	0	-	0.14	11.54	1.68	0.07	6.71	0.15	10.33	0.24	False	sams-4	G
IV	5844843	5844844	DER_site	0	-	-0.14	0.89	0.08	0.01	11.98	0.06	3.0	0.81	False	sams-4	G
IV	5844844	5844845	DER_site	0	-	0.12	0.97	0.04	-0.0	13.9	0.08	4.77	0.57	False	sams-4	T
IV	5844845	5844846	DER_site	0	-	0.24	1.96	0.24	0.05	2.31	0.89	6.18	0.4	False	sams-4	C
IV	5844846	5844847	DER_site	0	-	-0.33	2.86	0.23	0.05	10.62	0.22	2.14	0.34	False	sams-4	G
IV	5844847	5844848	DER_site	0	-	0.2	0.48	0.1	0.01	4.11	0.39	2.93	0.57	False	sams-4	T
IV	5844848	5844849	DER_site	0	-	-1.06	1.59	0.34	0.07	3.77	0.44	1.95	0.38	False	sams-4	A
IV	5844849	5844850	DER_site	0	-	-0.81	1.43	0.31	0.06	3.03	0.55	1.23	0.54	False	sams-4	G
IV	5844850	5844851	DER_site	0	-	0.3	0.68	0.15	0.03	3.48	0.48	2.79	0.59	False	sams-4	A
IV	5844851	5844852	DER_site	0	-	0.34	4.11	0.6	0.07	3.13	0.79	11.14	0.03	False	sams-4	G
IV	5844852	5844853	DER_site	0	-	0.16	7.9	1.02	0.07	8.74	0.37	13.84	0.03	False	sams-4	G
IV	5844853	5844854	DER_site	0	-	0.39	5.84	0.67	0.07	8.14	0.42	10.73	0.22	False	sams-4	G
IV	5844854	5844855	DER_site	0	-	-0.16	5.18	0.57	0.07	7.3	0.5	2.0	0.74	False	sams-4	T
IV	5844855	5844856	DER_site	0	-	-0.5	3.17	0.28	0.06	5.72	0.68	7.54	0.48	False	sams-4	A
IV	5844856	5844857	DER_site	0	-	-0.24	2.72	0.22	0.05	9.77	0.28	5.04	0.54	False	sams-4	A
IV	5844857	5844858	DER_site	0	-	-0.1	1.43	0.08	0.0	5.49	0.7	7.0	0.54	False	sams-4	C
IV	5844858	5844859	DER_site	0	-	-0.04	1.14	0.05	-0.0	16.01	0.04	3.5	0.74	False	sams-4	C
IV	5844859	5844860	DER_site	0	-	0.28	1.84	0.12	0.02	17.02	0.03	14.34	0.07	False	sams-4	A
IV	5844860	5844861	DER_site	0	-	-0.0	1.77	0.11	0.02	8.6	0.38	3.33	0.5	False	sams-4	G
IV	5844861	5844862	DER_site	0	-	-0.08	0.81	0.07	0.0	8.12	0.23	6.08	0.19	False	sams-4	G
IV	5844862	5844863	DER_site	0	-	0.2	1.7	0.2	0.05	8.55	0.2	3.24	0.52	False	sams-4	A
IV	5844863	5844864	DER_site	0	-	0.46	7.74	1.29	0.07	8.04	0.24	7.36	0.12	False	sams-4	G
IV	5844864	5844865	DER_site	0	-	-0.46	7.84	1.01	0.07	5.94	0.43	5.81	0.67	False	sams-4	G
IV	5844865	5844866	DER_site	0	-	0.14	1.06	0.05	-0.0	11.43	0.18	3.17	0.79	False	sams-4	T
IV	5844866	5844867	DER_site	0	-	-0.19	3.51	0.32	0.07	3.31	0.77	15.05	0.06	False	sams-4	T
IV	5844867	5844868	DER_site	0	-	-0.17	4.66	0.49	0.07	8.51	0.39	4.05	0.4	False	sams-4	A
IV	5844868	5844869	DER_site	0	-	0.29	1.81	0.21	0.05	10.32	0.11	6.89	0.33	False	sams-4	T
IV	5844869	5844870	DER_site	0	-	-0.17	1.62	0.18	0.04	14.15	0.03	13.49	0.04	False	sams-4	T
IV	5844870	5844871	DER_site	0	-	-0.03	1.47	0.08	0.0	4.67	0.79	6.01	0.2	False	sams-4	A
IV	5844871	5844872	DER_site	0	-	0.21	4.94	0.75	0.07	6.01	0.42	5.92	0.21	False	sams-4	C
IV	5844872	5844873	DER_site	0	-	-0.25	4.14	0.61	0.07	3.58	0.73	5.85	0.44	False	sams-4	T
IV	5844873	5844874	DER_site	0	-	-0.2	3.41	0.31	0.06	8.6	0.2	7.73	0.46	False	sams-4	T
IV	5844874	5844875	DER_site	0	-	0.09	2.74	0.22	0.05	6.23	0.62	7.31	0.29	False	sams-4	A
IV	5844875	5844876	DER_site	0	-	-0.1	1.58	0.09	0.01	8.68	0.37	4.83	0.57	False	sams-4	C
IV	5844876	5844877	DER_site	0	-	0.01	0.96	0.04	-0.0	14.13	0.08	5.69	0.68	False	sams-4	T
IV	5844877	5844878	DER_site	0	-	-0.38	6.37	1.02	0.07	10.2	0.12	5.9	0.21	False	sams-4	A
IV	5844878	5844879	DER_site	0	-	-0.13	2.43	0.18	0.04	8.2	0.41	8.46	0.21	False	sams-4	G
IV	5844879	5844880	DER_site	0	-	-0.21	0.77	0.03	-0.0	3.43	0.9	7.22	0.51	False	sams-4	G
IV	5844880	5844881	DER_site	0	-	-0.23	6.14	0.72	0.07	11.8	0.16	4.34	0.83	False	sams-4	T
IV	5844881	5844882	DER_site	0	-	0.03	0.44	0.01	-0.0	8.58	0.38	3.57	0.89	False	sams-4	G
IV	5844882	5844883	DER_site	0	-	0.15	5.94	0.69	0.07	5.59	0.69	4.87	0.56	False	sams-4	T
IV	5844883	5844884	DER_site	0	-	0.04	10.32	1.45	0.07	9.61	0.29	8.35	0.21	False	sams-4	A
IV	5844884	5844885	DER_site	0	-	-0.51	2.85	0.23	0.05	6.97	0.54	8.29	0.22	False	sams-4	C
IV	5844885	5844886	DER_site	0	-	-0.23	1.07	0.05	-0.0	7.84	0.45	7.98	0.44	False	sams-4	C
IV	5844886	5844887	DER_site	0	-	-0.19	7.3	0.92	0.07	15.69	0.05	5.5	0.24	False	sams-4	T
IV	5844887	5844888	DER_site	0	-	-0.29	1.6	0.09	0.01	4.13	0.84	11.66	0.17	False	sams-4	A
IV	5844888	5844889	DER_site	0	-	-0.45	7.22	0.9	0.07	5.44	0.71	10.34	0.24	False	sams-4	A
IV	5844889	5844890	DER_site	0	-	-0.68	7.09	0.88	0.07	6.44	0.6	6.94	0.54	False	sams-4	C
IV	5844890	5844891	DER_site	0	-	-0.76	16.82	2.68	0.22	6.88	0.55	5.97	0.43	True	sams-4	T
IV	5844891	5844892	DER_site	0	-	-0.59	7.41	0.94	0.07	7.75	0.46	11.9	0.06	False	sams-4	C
IV	5844892	5844893	DER_site	0	-	-0.16	2.63	0.35	0.07	9.98	0.13	24.98	0.0	False	sams-4	T
IV	5844893	5844894	DER_site	0	-	-0.44	3.43	0.31	0.06	16.97	0.03	12.16	0.06	False	sams-4	A
IV	5844894	5844895	DER_site	0	-	-0.11	1.43	0.16	0.03	11.48	0.07	8.93	0.18	False	sams-4	C
IV	5844895	5844896	DER_site	0	-	-0.18	1.66	0.1	0.01	10.21	0.25	11.74	0.07	False	sams-4	T
IV	5844896	5844897	DER_site	0	-	-0.29	5.52	0.62	0.07	5.0	0.76	6.73	0.35	False	sams-4	A
IV	5844897	5844898	DER_site	0	-	-0.19	1.21	0.06	-0.0	4.38	0.82	8.47	0.39	False	sams-4	T
IV	5844898	5844899	DER_site	0	-	-0.09	6.72	1.09	0.07	10.32	0.11	9.31	0.16	False	sams-4	C
IV	5844899	5844900	DER_site	0	-	-0.49	2.8	0.37	0.07	8.8	0.19	10.67	0.1	False	sams-4	T
IV	5844900	5844901	DER_site	0	-	-0.54	2.41	0.31	0.06	6.15	0.41	3.19	0.53	False	sams-4	A
IV	5844901	5844902	DER_site	0	-	-0.46	7.28	0.91	0.07	6.86	0.33	10.7	0.22	False	sams-4	C
IV	5844902	5844903	DER_site	0	-	-1.31	6.55	1.06	0.07	6.77	0.34	5.03	0.28	False	sams-4	C
IV	5844903	5844904	DER_site	0	-	-1.26	5.06	0.55	0.07	11.38	0.18	8.85	0.06	False	sams-4	A
IV	5844904	5844905	DER_site	0	-	0.44	0.07	0.1	0.01	1.46	0.48	1.08	0.58	False	sams-4	G
IV	5844905	5844906	DER_site	0	-	-0.58	4.28	0.63	0.07	4.73	0.58	13.48	0.04	False	sams-4	A
IV	5844906	5844907	DER_site	0	-	-0.34	2.35	0.17	0.04	9.52	0.3	10.81	0.21	False	sams-4	A
IV	5844907	5844908	DER_site	0	-	0.18	2.09	0.26	0.06	6.31	0.39	10.46	0.11	False	sams-4	C
IV	5844908	5844909	DER_site	0	-	-0.19	1.11	0.05	-0.0	7.82	0.45	10.87	0.21	False	sams-4	A
IV	5844909	5844910	DER_site	0	-	-0.0	2.91	0.39	0.07	11.05	0.09	0.81	0.67	False	sams-4	G
IV	5844910	5844911	DER_site	0	-	-0.01	8.15	1.06	0.07	3.79	0.71	2.52	0.87	True	sams-4	C
IV	5844911	5844912	DER_site	0	-	-0.42	5.64	0.64	0.07	5.53	0.48	5.11	0.53	False	sams-4	A
IV	5844912	5844913	DER_site	0	-	0.25	6.71	0.82	0.07	12.54	0.13	1.34	0.86	False	sams-4	G
IV	5844913	5844914	DER_site	0	-	-0.44	11.06	1.59	0.07	8.88	0.35	9.53	0.15	False	sams-4	C
IV	5844914	5844915	DER_site	0	-	0.16	8.49	1.12	0.07	4.22	0.84	9.32	0.16	False	sams-4	T
IV	5844915	5844916	DER_site	0	-	-0.09	8.14	1.06	0.07	7.74	0.46	2.6	0.63	False	sams-4	A
IV	5844916	5844917	DER_site	0	-	-0.1	0.94	0.04	-0.0	8.84	0.36	7.46	0.49	False	sams-4	C
IV	5844917	5844918	DER_site	0	-	-0.33	9.33	1.27	0.07	14.58	0.07	6.66	0.35	False	sams-4	T
IV	5844918	5844919	DER_site	0	-	-0.0	6.23	0.74	0.07	25.21	0.0	10.38	0.24	False	sams-4	C
IV	5844919	5844920	DER_site	0	-	0.11	4.51	0.47	0.07	5.82	0.44	5.55	0.7	False	sams-4	T
IV	5844920	5844921	DER_site	0	-	-0.68	11.05	1.59	0.07	6.78	0.56	4.35	0.63	False	sams-4	A
IV	5844921	5844922	DER_site	0	-	-1.26	10.59	1.5	0.07	10.48	0.23	4.59	0.6	False	sams-4	A
IV	5844922	5844923	DER_site	0	-	0.13	0.76	0.16	0.04	3.14	0.53	6.64	0.04	False	sams-4	C
IV	5844923	5844924	DER_site	0	-	0.11	2.5	0.32	0.07	2.02	0.73	3.94	0.69	False	sams-4	C
IV	5844924	5844925	DER_site	0	-	-0.12	2.45	0.19	0.04	5.06	0.75	11.25	0.08	False	sams-4	G
IV	5844925	5844926	DER_site	0	-	-0.9	9.48	1.3	0.07	11.75	0.07	7.21	0.3	False	sams-4	T
IV	5844926	5844927	DER_site	0	-	-0.18	1.44	0.31	0.06	6.32	0.18	3.96	0.14	False	sams-4	C
IV	5844927	5844928	DER_site	0	-	-0.23	3.24	0.7	0.07	3.15	0.21	4.5	0.34	False	sams-4	C
IV	5844928	5844929	DER_site	0	-	0.01	1.21	0.06	-0.0	9.87	0.27	9.94	0.13	False	sams-4	T
IV	5844929	5844930	DER_site	0	-	0.09	1.91	0.23	0.05	7.26	0.3	4.15	0.66	False	sams-4	T
IV	5844930	5844931	DER_site	0	-	0.42	3.37	0.3	0.06	10.33	0.24	7.92	0.44	False	sams-4	A
IV	5844931	5844932	DER_site	0	-	0.04	2.27	0.16	0.04	15.16	0.06	4.69	0.79	False	sams-4	A
IV	5844932	5844933	DER_site	0	-	0.13	1.0	0.04	-0.0	8.04	0.43	9.38	0.15	False	sams-4	T
IV	5844933	5844934	DER_site	0	-	-0.32	2.08	0.26	0.06	6.62	0.36	3.31	0.51	False	sams-4	G
IV	5844934	5844935	DER_site	0	-	-0.58	2.96	0.4	0.07	8.95	0.18	4.51	0.34	False	sams-4	T
IV	5844935	5844936	DER_site	0	-	-0.86	10.78	1.54	0.07	4.15	0.66	6.14	0.41	True	sams-4	C
IV	5844936	5844937	DER_site	0	-	-0.78	2.17	0.27	0.06	6.3	0.39	6.57	0.16	False	sams-4	G
IV	5844937	5844938	DER_site	0	-	-0.01	2.64	0.35	0.07	16.55	0.01	4.58	0.33	False	sams-4	A
IV	5844938	5844939	DER_site	0	-	-0.14	0.85	0.03	-0.0	11.43	0.18	6.12	0.41	False	sams-4	A
IV	5844939	5844940	DER_site	0	-	0.24	3.9	0.38	0.07	4.85	0.77	2.89	0.82	False	sams-4	A
IV	5844940	5844941	DER_site	0	-	0.07	3.44	0.31	0.06	8.57	0.38	11.6	0.07	False	sams-4	C
IV	5844941	5844942	DER_site	0	-	-0.49	9.99	1.73	0.07	8.75	0.19	4.96	0.55	False	sams-4	T
IV	5844942	5844943	DER_site	0	-	-0.12	2.8	0.23	0.05	6.39	0.6	0.27	0.88	False	sams-4	A
IV	5844943	5844944	DER_site	0	-	-0.33	1.19	0.26	0.06	4.9	0.3	7.12	0.13	False	sams-4	T
IV	5844944	5844945	DER_site	0	-	-0.9	2.87	0.24	0.05	9.51	0.3	5.87	0.44	False	sams-4	T
IV	5844945	5844946	DER_site	0	-	-0.95	5.23	0.81	0.07	2.96	0.81	3.91	0.14	False	sams-4	G
IV	5844997	5844998	DER_site	0	-	-0.22	1.47	0.32	0.06	3.88	0.42	0.65	0.72	False	sams-4	G
IV	5844998	5844999	DER_site	0	-	-0.34	3.43	0.48	0.07	5.93	0.43	4.81	0.31	False	sams-4	A
IV	5844999	5845000	DER_site	0	-	-0.21	1.06	0.05	-0.0	9.55	0.3	8.93	0.35	False	sams-4	A
IV	5845000	5845001	DER_site	0	-	-1.0	10.0	1.39	0.07	5.29	0.51	5.35	0.5	False	sams-4	A
IV	5845001	5845002	DER_site	0	-	0.18	1.0	0.04	-0.0	9.69	0.29	5.16	0.52	False	sams-4	A
IV	5845002	5845003	DER_site	0	-	-0.31	1.4	0.15	0.03	10.68	0.1	6.94	0.33	False	sams-4	G
IV	5845003	5845004	DER_site	0	-	-0.43	6.48	0.78	0.07	8.85	0.36	18.02	0.02	False	sams-4	C
IV	5845004	5845005	DER_site	0	-	-0.03	2.45	0.31	0.06	14.0	0.03	6.37	0.38	False	sams-4	T
IV	5845005	5845006	DER_site	0	-	-0.04	2.53	0.33	0.07	5.1	0.53	4.02	0.67	False	sams-4	A
IV	5845006	5845007	DER_site	0	-	0.04	2.99	0.41	0.07	4.99	0.55	5.25	0.51	False	sams-4	C
IV	5845007	5845008	DER_site	0	-	-0.4	2.5	0.32	0.07	14.39	0.03	13.42	0.04	False	sams-4	T
IV	5845008	5845009	DER_site	0	-	-0.38	1.46	0.16	0.03	7.23	0.3	11.33	0.08	False	sams-4	C
IV	5845009	5845010	DER_site	0	-	-0.24	6.06	0.96	0.07	6.67	0.35	7.84	0.1	False	sams-4	A
IV	5845010	5845011	DER_site	0	-	-0.01	3.07	0.26	0.06	3.94	0.68	14.49	0.07	False	sams-4	A
IV	5845011	5845012	DER_site	0	-	0.18	1.91	0.23	0.05	10.99	0.09	7.66	0.11	False	sams-4	G
IV	5845012	5845013	DER_site	0	-	0.17	3.08	0.67	0.07	5.56	0.23	6.68	0.15	False	sams-4	G
IV	5845013	5845014	DER_site	0	-	-0.46	3.98	0.86	0.07	6.3	0.18	0.56	0.75	False	sams-4	A
IV	5845014	5845015	DER_site	0	-	-1.69	1.97	0.79	0.07	6.14	0.05	2.03	0.36	False	sams-4	A
IV	5845015	5845016	DER_site	0	-	0.3	0.5	0.04	-0.0	7.14	0.31	6.57	0.36	False	sams-4	A
IV	5845016	5845017	DER_site	0	-	-0.37	4.67	0.49	0.07	7.95	0.24	7.56	0.27	False	sams-4	G
IV	5845017	5845018	DER_site	0	-	-0.13	3.4	0.48	0.07	4.49	0.34	4.88	0.56	False	sams-4	A
IV	5845018	5845019	DER_site	0	-	-0.27	5.02	0.54	0.07	9.08	0.34	13.79	0.09	False	sams-4	G
IV	5845019	5845020	DER_site	0	-	0.06	4.04	0.4	0.07	13.63	0.09	6.51	0.37	False	sams-4	T
IV	5845020	5845021	DER_site	0	-	-0.14	3.73	0.54	0.07	11.06	0.09	5.08	0.53	False	sams-4	T
IV	5845021	5845022	DER_site	0	-	-0.52	5.17	0.57	0.07	12.82	0.12	2.29	0.68	False	sams-4	T
IV	5845022	5845023	DER_site	0	-	0.15	3.4	0.31	0.06	12.43	0.13	11.61	0.17	False	sams-4	A
IV	5845023	5845024	DER_site	0	-	-0.14	8.31	1.09	0.07	7.1	0.31	8.44	0.08	False	sams-4	G
IV	5845024	5845025	DER_site	0	-	-0.31	1.59	0.18	0.04	11.69	0.07	6.26	0.39	False	sams-4	T
IV	5845025	5845026	DER_site	0	-	0.09	3.17	0.28	0.06	2.17	0.98	9.16	0.33	False	sams-4	A
IV	5845026	5845027	DER_site	0	-	-0.16	0.47	0.01	-0.0	11.75	0.16	8.78	0.36	False	sams-4	G
IV	5845027	5845028	DER_site	0	-	-0.27	2.72	0.22	0.05	11.43	0.18	9.13	0.33	False	sams-4	C
IV	5845028	5845029	DER_site	0	-	-0.11	1.46	0.08	0.0	13.74	0.09	12.29	0.14	False	sams-4	T
IV	5845029	5845030	DER_site	0	-	-0.38	7.57	0.96	0.07	3.31	0.91	4.33	0.63	False	sams-4	C
IV	5845030	5845031	DER_site	0	-	-0.34	2.29	0.29	0.06	3.9	0.69	4.43	0.35	False	sams-4	T
IV	5845031	5845032	DER_site	0	-	-0.06	2.89	0.39	0.07	4.23	0.65	1.46	0.48	False	sams-4	G
IV	5845032	5845033	DER_site	0	-	-0.06	5.37	0.6	0.07	8.05	0.43	8.02	0.24	False	sams-4	A
IV	5845033	5845034	DER_site	0	-	-0.53	5.59	0.63	0.07	8.87	0.35	9.63	0.29	False	sams-4	C
IV	5845034	5845035	DER_site	0	-	-0.32	10.08	1.41	0.07	15.32	0.05	6.91	0.14	False	sams-4	T
IV	5845035	5845036	DER_site	0	-	-0.21	2.03	0.14	0.03	7.12	0.52	9.42	0.31	False	sams-4	A
IV	5845036	5845037	DER_site	0	-	1.08	4.45	0.66	0.07	4.58	0.33	4.19	0.65	False	sams-4	T
IV	5845037	5845038	DER_site	0	-	0.03	1.77	0.38	0.07	3.84	0.43	1.97	0.37	False	sams-4	A
IV	5845038	5845039	DER_site	0	-	0.29	0.29	0.06	-0.0	5.94	0.2	2.02	0.73	False	sams-4	G
IV	5845039	5845040	DER_site	0	-	-0.15	1.4	0.15	0.03	4.7	0.58	4.97	0.08	False	sams-4	A
IV	5845040	5845041	DER_site	0	-	-0.08	0.67	0.06	-0.0	9.25	0.16	9.87	0.13	False	sams-4	C
IV	5845041	5845042	DER_site	0	-	-0.11	2.04	0.25	0.05	2.34	0.89	12.49	0.05	False	sams-4	C
IV	5845042	5845043	DER_site	0	-	0.03	4.04	0.4	0.07	15.68	0.05	6.47	0.37	False	sams-4	T
IV	5845043	5845044	DER_site	0	-	-0.2	1.51	0.17	0.04	9.65	0.14	4.86	0.56	False	sams-4	C
IV	5845044	5845045	DER_site	0	-	-0.31	2.28	0.29	0.06	7.61	0.27	5.34	0.5	False	sams-4	T
IV	5845045	5845046	DER_site	0	-	-0.48	6.16	0.98	0.07	9.3	0.16	2.22	0.9	False	sams-4	T
IV	5845046	5845047	DER_site	0	-	0.1	5.08	0.55	0.07	3.24	0.92	3.51	0.48	False	sams-4	A
IV	5845047	5845048	DER_site	0	-	0.18	5.12	0.79	0.07	8.81	0.18	5.01	0.54	False	sams-4	C
IV	5845048	5845049	DER_site	0	-	0.24	2.72	0.36	0.07	6.6	0.36	4.95	0.55	False	sams-4	A
IV	5845049	5845050	DER_site	0	-	-0.3	8.32	1.4	0.07	9.49	0.15	1.44	0.84	False	sams-4	A
IV	5845050	5845051	DER_site	0	-	-0.41	3.53	0.5	0.07	6.38	0.38	6.52	0.37	False	sams-4	C
IV	5845051	5845052	DER_site	0	-	-0.0	4.07	0.59	0.07	15.43	0.02	6.26	0.18	False	sams-4	C
IV	5845052	5845053	DER_site	0	-	0.09	2.18	0.15	0.03	12.57	0.13	8.99	0.17	False	sams-4	C
IV	5845053	5845054	DER_site	0	-	0.15	4.04	0.4	0.07	15.59	0.05	6.54	0.37	False	sams-4	A
IV	5845054	5845055	DER_site	0	-	-0.09	8.14	1.36	0.07	3.86	0.42	8.47	0.21	False	sams-4	C
IV	5845055	5845056	DER_site	0	-	-0.45	8.38	1.41	0.07	12.62	0.05	5.38	0.5	False	sams-4	C
IV	5845056	5845057	DER_site	0	-	-0.23	3.55	0.33	0.07	13.41	0.1	13.48	0.04	False	sams-4	T
IV	5845057	5845058	DER_site	0	-	0.01	2.88	0.24	0.05	10.54	0.23	10.06	0.12	False	sams-4	C
IV	5845058	5845059	DER_site	0	-	-0.11	4.95	0.76	0.07	7.69	0.26	2.32	0.68	False	sams-4	T
IV	5845059	5845060	DER_site	0	-	-0.17	0.75	0.16	0.03	3.4	0.49	1.79	0.78	False	sams-4	A
IV	5845060	5845061	DER_site	0	-	0.63	9.09	1.23	0.07	10.49	0.23	3.55	0.74	False	sams-4	T
IV	5845061	5845062	DER_site	0	-	0.32	12.73	1.9	0.07	7.51	0.48	4.78	0.78	True	sams-4	T
IV	5845062	5845063	DER_site	0	-	0.79	8.04	1.04	0.07	5.41	0.71	1.41	0.84	True	sams-4	G
IV	5845063	5845064	DER_site	0	-	-0.24	5.77	0.91	0.07	8.92	0.18	6.83	0.34	False	sams-4	T
IV	5845064	5845065	DER_site	0	-	-0.11	3.31	0.29	0.06	16.1	0.04	1.27	0.87	False	sams-4	T
IV	5845065	5845066	DER_site	0	-	-0.28	3.69	0.53	0.07	5.9	0.43	5.12	0.28	False	sams-4	G
IV	5845066	5845067	DER_site	0	-	-0.53	9.49	1.3	0.07	6.25	0.4	3.82	0.7	False	sams-4	T
IV	5845067	5845068	DER_site	0	-	-0.46	12.82	1.91	0.07	9.65	0.14	9.13	0.33	False	sams-4	C
IV	5845068	5845069	DER_site	0	-	-0.46	7.53	1.25	0.07	8.21	0.22	3.88	0.42	False	sams-4	A
IV	5845069	5845070	DER_site	0	-	-0.41	3.6	0.51	0.07	2.86	0.83	8.51	0.07	False	sams-4	C
IV	5845070	5845071	DER_site	0	-	-0.16	2.13	0.15	0.03	6.0	0.65	10.49	0.23	False	sams-4	A
IV	5845071	5845072	DER_site	0	-	-0.02	6.78	0.83	0.07	5.39	0.71	4.94	0.55	False	sams-4	C
IV	5845072	5845073	DER_site	0	-	0.13	2.6	0.2	0.05	10.82	0.21	7.78	0.46	False	sams-4	C
IV	5845073	5845074	DER_site	0	-	0.13	3.34	0.3	0.06	6.98	0.54	6.39	0.17	False	sams-4	T
IV	5845074	5845075	DER_site	0	-	-0.1	4.94	0.75	0.07	1.66	0.95	5.24	0.26	False	sams-4	G
IV	5845075	5845076	DER_site	0	-	0.15	2.62	0.21	0.05	9.6	0.29	10.89	0.09	False	sams-4	C
IV	5845076	5845077	DER_site	0	-	-0.17	2.67	0.21	0.05	16.26	0.04	14.08	0.08	False	sams-4	G
IV	5845077	5845078	DER_site	0	-	-0.32	2.89	0.39	0.07	4.71	0.58	1.59	0.81	False	sams-4	C
IV	5845078	5845079	DER_site	0	-	-0.3	9.99	1.73	0.07	2.58	0.63	5.81	0.44	True	sams-4	A
IV	5845079	5845080	DER_site	0	-	-0.55	6.89	1.12	0.07	13.2	0.04	1.29	0.86	False	sams-4	T
IV	5845080	5845081	DER_site	0	-	0.08	3.82	0.37	0.07	15.14	0.06	2.61	0.86	False	sams-4	C
IV	5845081	5845082	DER_site	0	-	-0.41	8.06	1.35	0.07	12.35	0.05	9.16	0.06	False	sams-4	A
IV	5845082	5845083	DER_site	0	-	-0.41	4.85	0.52	0.07	9.09	0.34	5.09	0.53	False	sams-4	C
IV	5845083	5845084	DER_site	0	-	0.53	0.0	-0.0	-0.0	1.85	0.4	2.02	0.36	False	sams-4	C
IV	5845084	5845085	DER_site	0	-	-0.58	1.66	0.19	0.04	7.19	0.3	2.9	0.23	False	sams-4	C
IV	5845085	5845086	DER_site	0	-	-0.69	3.64	0.34	0.07	9.27	0.32	11.19	0.08	False	sams-4	T
IV	5845086	5845087	DER_site	0	-	-0.22	1.41	0.15	0.03	6.46	0.37	5.2	0.27	False	sams-4	G
IV	5845087	5845088	DER_site	0	-	-0.05	1.26	0.06	-0.0	8.72	0.37	5.7	0.46	False	sams-4	T
IV	5845088	5845089	DER_site	0	-	-0.03	1.7	0.1	0.01	9.72	0.29	4.79	0.57	False	sams-4	G
IV	5845089	5845090	DER_site	0	-	-0.76	5.77	0.91	0.07	2.41	0.88	1.12	0.89	True	sams-4	T
IV	5845090	5845091	DER_site	0	-	-0.89	9.68	1.34	0.07	1.72	0.99	2.54	0.86	True	sams-4	A
IV	5845091	5845092	DER_site	0	-	0.45	5.66	0.65	0.07	15.16	0.06	3.25	0.52	False	sams-4	C
IV	5845092	5845093	DER_site	0	-	0.05	0.71	0.02	-0.0	9.33	0.32	9.44	0.31	False	sams-4	G
IV	5845093	5845094	DER_site	0	-	0.04	2.17	0.15	0.03	8.71	0.37	4.97	0.55	False	sams-4	A
IV	5845094	5845095	DER_site	0	-	-0.06	4.55	0.47	0.07	6.2	0.63	8.93	0.18	False	sams-4	G
IV	5845095	5845096	DER_site	0	-	-0.09	2.67	0.35	0.07	4.11	0.66	7.03	0.32	False	sams-4	G
IV	5845096	5845097	DER_site	0	-	0.13	2.56	0.33	0.07	8.85	0.06	7.95	0.24	False	sams-4	A
IV	5845097	5845098	DER_site	0	-	0.12	3.1	0.42	0.07	3.0	0.81	5.44	0.25	False	sams-4	G
IV	5845098	5845099	DER_site	0	-	0.17	7.49	1.63	0.07	1.5	0.83	5.13	0.08	True	sams-4	G
IV	5845099	5845100	DER_site	0	-	0.12	4.28	0.43	0.07	5.27	0.73	8.94	0.35	False	sams-4	A
IV	5845100	5845101	DER_site	0	-	0.47	5.78	0.66	0.07	13.28	0.1	9.32	0.32	False	sams-4	A
IV	5845101	5845102	DER_site	0	-	0.26	11.4	2.01	0.07	3.06	0.8	7.43	0.11	True	sams-4	G
IV	5845102	5845103	DER_site	0	-	0.2	2.62	0.21	0.05	22.07	0.0	8.03	0.43	False	sams-4	G
IV	5845103	5845104	DER_site	0	-	0.02	5.16	0.57	0.07	12.4	0.13	3.99	0.86	False	sams-4	C
IV	5845104	5845105	DER_site	0	-	-0.1	1.32	0.07	-0.0	3.82	0.87	6.0	0.65	False	sams-4	T
IV	5845105	5845106	DER_site	0	-	-0.46	6.91	0.85	0.07	10.98	0.2	6.36	0.38	False	sams-4	T
IV	5845106	5845107	DER_site	0	-	-0.34	3.41	0.31	0.06	7.97	0.44	3.31	0.91	False	sams-4	C
IV	5845107	5845108	DER_site	0	-	-0.35	6.72	0.82	0.07	5.3	0.73	6.41	0.38	False	sams-4	G
IV	5845108	5845109	DER_site	0	-	-0.22	6.63	0.8	0.07	10.65	0.22	5.64	0.46	False	sams-4	T
IV	5845109	5845110	DER_site	0	-	-0.34	5.32	0.59	0.07	3.75	0.88	7.08	0.53	False	sams-4	A
IV	5845110	5845111	DER_site	0	-	0.14	0.92	0.09	0.01	2.86	0.83	4.71	0.58	False	sams-4	T
IV	5845111	5845112	DER_site	0	-	0.11	1.93	0.23	0.05	9.72	0.14	8.05	0.23	False	sams-4	A
IV	5845112	5845113	DER_site	0	-	-0.49	2.33	0.17	0.04	19.02	0.01	8.42	0.21	False	sams-4	A
IV	5845113	5845114	DER_site	0	-	0.57	3.42	0.31	0.06	5.79	0.45	9.6	0.29	False	sams-4	G
IV	5845114	5845115	DER_site	0	-	-0.54	7.09	0.88	0.07	12.05	0.15	5.65	0.46	False	sams-4	C
IV	5845115	5845116	DER_site	0	-	-0.55	5.32	0.59	0.07	7.14	0.52	8.08	0.43	False	sams-4	T
IV	5845116	5845117	DER_site	0	-	-0.07	2.73	0.22	0.05	10.98	0.2	10.43	0.11	False	sams-4	A
IV	5845117	5845118	DER_site	0	-	-0.09	0.99	0.04	-0.0	5.03	0.75	16.49	0.04	False	sams-4	A
IV	5845118	5845119	DER_site	0	-	0.2	4.82	0.51	0.07	10.05	0.26	6.0	0.65	False	sams-4	C
IV	5845119	5845120	DER_site	0	-	-0.09	0.3	0.0	-0.0	14.81	0.06	17.71	0.02	False	sams-4	A
IV	5845120	5845121	DER_site	0	-	-0.04	1.12	0.05	-0.0	10.73	0.22	3.49	0.75	False	sams-4	C
IV	5845121	5845122	DER_site	0	-	0.26	1.81	0.11	0.02	5.02	0.76	9.1	0.17	False	sams-4	T
IV	5845122	5845123	DER_site	0	-	0.29	1.21	0.06	-0.0	7.8	0.45	7.94	0.24	False	sams-4	G
IV	5845123	5845124	DER_site	0	-	-0.08	4.78	0.51	0.07	14.63	0.07	10.15	0.25	False	sams-4	A
IV	5845124	5845125	DER_site	0	-	-0.47	8.01	1.04	0.07	15.51	0.05	5.74	0.68	False	sams-4	A
IV	5845125	5845126	DER_site	0	-	-0.42	6.18	0.73	0.07	18.39	0.01	6.24	0.4	False	sams-4	C
IV	5845126	5845127	DER_site	0	-	0.24	5.17	0.57	0.07	6.3	0.39	11.92	0.15	False	sams-4	C
IV	5845127	5845128	DER_site	0	-	0.62	1.51	0.17	0.04	3.1	0.8	7.38	0.29	False	sams-4	C
IV	5845128	5845129	DER_site	0	-	0.33	3.06	0.26	0.06	11.87	0.16	7.53	0.27	False	sams-4	A
IV	5845129	5845130	DER_site	0	-	0.2	1.85	0.22	0.05	6.47	0.37	3.04	0.55	False	sams-4	G
IV	5845130	5845131	DER_site	0	-	0.31	1.89	0.23	0.05	13.51	0.04	2.48	0.65	False	sams-4	A
IV	5845131	5845132	DER_site	0	-	-0.02	3.16	0.27	0.06	9.27	0.32	7.52	0.28	False	sams-4	A
IV	5845132	5845133	DER_site	0	-	-0.4	3.5	0.49	0.07	15.7	0.02	8.77	0.19	False	sams-4	G
IV	5845133	5845134	DER_site	0	-	-0.12	2.54	0.2	0.05	7.58	0.48	7.32	0.29	False	sams-4	C
IV	5845134	5845135	DER_site	0	-	-0.93	5.79	0.91	0.07	10.54	0.1	10.36	0.03	False	sams-4	T
IV	5845135	5845136	DER_site	0	-	-0.18	6.88	0.85	0.07	10.9	0.09	3.17	0.53	False	sams-4	C
IV	5845136	5845137	DER_site	0	-	-0.81	2.32	0.29	0.06	4.45	0.62	1.2	0.55	False	sams-4	A
IV	5845137	5845138	DER_site	0	-	-0.13	2.11	0.46	0.07	3.8	0.43	1.11	0.57	False	sams-4	G
IV	5845138	5845139	DER_site	0	-	-0.17	2.52	0.19	0.04	9.39	0.31	3.57	0.47	False	sams-4	G
IV	5845139	5845140	DER_site	0	-	0.28	4.44	0.46	0.07	11.24	0.19	6.81	0.34	False	sams-4	C
IV	5845140	5845141	DER_site	0	-	-0.67	3.9	0.38	0.07	5.45	0.71	7.12	0.31	False	sams-4	C
IV	5845141	5845142	DER_site	0	-	-0.36	5.11	0.56	0.07	6.14	0.63	7.63	0.27	False	sams-4	T
IV	5845142	5845143	DER_site	0	-	-0.13	2.77	0.22	0.05	15.57	0.05	3.96	0.68	False	sams-4	G
IV	5845143	5845144	DER_site	0	-	-0.36	2.99	0.41	0.07	9.65	0.14	4.75	0.31	False	sams-4	C
IV	5845144	5845145	DER_site	0	-	-0.24	1.44	0.08	0.0	9.68	0.29	10.68	0.1	False	sams-4	T
IV	5845145	5845146	DER_site	0	-	0.31	2.47	0.19	0.04	12.34	0.14	8.94	0.18	False	sams-4	T
IV	5845146	5845147	DER_site	0	-	-0.18	8.74	1.17	0.07	4.46	0.62	3.77	0.44	True	sams-4	G
IV	5845147	5845148	DER_site	0	-	-0.41	5.2	0.57	0.07	16.85	0.03	2.56	0.63	False	sams-4	G
IV	5845148	5845149	DER_site	0	-	0.03	0.49	0.01	-0.0	9.65	0.29	10.78	0.21	False	sams-4	G
IV	5845149	5845150	DER_site	0	-	-0.0	5.77	0.66	0.07	3.9	0.87	10.75	0.1	False	sams-4	T
IV	5845150	5845151	DER_site	0	-	-0.36	4.98	0.54	0.07	14.04	0.08	12.53	0.05	False	sams-4	A
IV	5845151	5845152	DER_site	0	-	-0.13	3.82	0.37	0.07	7.82	0.45	12.04	0.15	False	sams-4	A
IV	5845152	5845153	DER_site	0	-	-0.31	2.93	0.24	0.05	11.78	0.16	7.36	0.5	False	sams-4	G
IV	5845153	5845154	DER_site	0	-	-0.29	3.72	0.35	0.07	9.28	0.32	15.03	0.06	False	sams-4	C
IV	5845154	5845155	DER_site	0	-	-0.34	2.76	0.22	0.05	8.94	0.35	7.85	0.45	False	sams-4	T
IV	5845155	5845156	DER_site	0	-	-0.78	9.43	1.29	0.07	5.49	0.7	1.73	0.78	True	sams-4	C
IV	5845156	5845157	DER_site	0	-	-0.36	1.23	0.13	0.02	5.05	0.54	6.31	0.39	False	sams-4	G
IV	5845157	5845158	DER_site	0	-	0.3	1.24	0.13	0.02	8.0	0.24	3.43	0.49	False	sams-4	A
IV	5845158	5845159	DER_site	0	-	-0.43	1.81	0.39	0.07	6.96	0.14	5.56	0.23	False	sams-4	G
IV	5845159	5845160	DER_site	0	-	1.26	3.01	0.65	0.07	4.89	0.09	4.83	0.31	False	sams-4	A
IV	5845160	5845161	DER_site	0	-	-0.12	3.0	0.41	0.07	0.4	0.98	7.83	0.25	False	sams-4	G
IV	5845161	5845162	DER_site	0	-	-0.25	3.57	0.33	0.07	9.03	0.34	7.09	0.53	False	sams-4	G
IV	5845162	5845163	DER_site	0	-	0.19	7.55	0.96	0.07	9.3	0.32	4.54	0.81	False	sams-4	T
IV	5845163	5845164	DER_site	0	-	-0.2	9.27	1.26	0.07	0.69	0.99	14.67	0.07	False	sams-4	C
IV	5845164	5845165	DER_site	0	-	-0.34	1.6	0.18	0.04	8.8	0.19	6.01	0.42	False	sams-4	T
IV	5845165	5845166	DER_site	0	-	-0.51	3.66	0.52	0.07	5.82	0.44	0.21	0.9	False	sams-4	A
IV	5845166	5845167	DER_site	0	-	0.09	3.15	0.43	0.07	2.67	0.61	4.25	0.37	False	sams-4	G
IV	5845167	5845168	DER_site	0	-	-0.07	5.98	0.95	0.07	6.77	0.34	7.13	0.31	False	sams-4	A
IV	5845168	5845169	DER_site	0	-	-0.19	6.09	0.72	0.07	14.86	0.06	7.92	0.44	False	sams-4	T
IV	5845169	5845170	DER_site	0	-	-0.1	7.41	0.94	0.07	7.31	0.5	11.12	0.19	False	sams-4	G
IV	5845170	5845171	DER_site	0	-	-0.04	0.05	0.0	-0.0	8.47	0.39	6.21	0.62	False	sams-4	C
IV	5845171	5845172	DER_site	0	-	0.17	1.06	0.05	-0.0	3.04	0.93	17.4	0.03	False	sams-4	C
IV	5845172	5845173	DER_site	0	-	-0.16	2.94	0.25	0.05	1.46	0.96	18.25	0.02	False	sams-4	T
IV	5845173	5845174	DER_site	0	-	0.11	1.16	0.05	-0.0	2.09	0.98	18.52	0.02	False	sams-4	C
IV	5845174	5845175	DER_site	0	-	0.17	5.04	0.55	0.07	6.8	0.56	7.67	0.47	False	sams-4	G
IV	5845175	5845176	DER_site	0	-	-0.12	2.21	0.16	0.03	9.68	0.29	8.32	0.22	False	sams-4	A
IV	5845176	5845177	DER_site	0	-	0.24	4.93	0.53	0.07	6.65	0.57	2.02	0.73	False	sams-4	G
IV	5845177	5845178	DER_site	0	-	-0.04	0.96	0.04	-0.0	3.85	0.87	9.96	0.27	False	sams-4	C
IV	5845178	5845179	DER_site	0	-	-0.01	0.44	0.01	-0.0	13.48	0.1	5.45	0.71	False	sams-4	A
IV	5845179	5845180	DER_site	0	-	0.09	3.56	0.5	0.07	11.59	0.07	5.43	0.25	False	sams-4	C
IV	5845180	5845181	DER_site	0	-	-0.26	5.08	0.55	0.07	15.19	0.06	6.87	0.33	False	sams-4	T
IV	5845181	5845182	DER_site	0	-	-0.58	11.14	1.6	0.07	4.21	0.65	10.87	0.09	False	sams-4	T
IV	5845182	5845183	DER_site	0	-	-0.61	6.15	0.72	0.07	6.01	0.65	6.66	0.35	False	sams-4	C
IV	5845183	5845184	DER_site	0	-	0.06	2.52	0.19	0.04	11.11	0.2	2.94	0.57	False	sams-4	G
IV	5845184	5845185	DER_site	0	-	-0.67	4.41	0.66	0.07	7.69	0.26	4.89	0.3	False	sams-4	A
IV	5845185	5845186	DER_site	0	-	-0.18	1.49	0.16	0.04	6.39	0.38	2.9	0.58	False	sams-4	A
IV	5845186	5845187	DER_site	0	-	-0.24	2.08	0.26	0.06	9.12	0.17	0.81	0.67	False	sams-4	G
IV	5845187	5845188	DER_site	0	-	-0.21	2.02	0.25	0.05	2.7	0.85	17.27	0.01	False	sams-4	G
IV	5845188	5845189	DER_site	0	-	-0.34	5.56	0.63	0.07	7.0	0.54	7.84	0.45	False	sams-4	C
IV	5845189	5845190	DER_site	0	-	0.23	3.2	0.44	0.07	9.37	0.15	4.94	0.55	False	sams-4	C
IV	5845190	5845191	DER_site	0	-	-0.05	2.75	0.36	0.07	9.41	0.15	4.36	0.63	False	sams-4	A
IV	5845191	5845192	DER_site	0	-	0.41	1.54	0.09	0.01	10.33	0.24	9.49	0.15	False	sams-4	A
IV	5845192	5845193	DER_site	0	-	1.26	8.15	1.06	0.07	7.51	0.48	5.8	0.45	False	sams-4	G
IV	5845193	5845194	DER_site	0	-	0.2	1.57	0.09	0.01	4.74	0.78	5.92	0.43	False	sams-4	T
IV	5845194	5845195	DER_site	0	-	0.07	2.82	0.23	0.05	6.28	0.62	1.8	0.94	False	sams-4	C
IV	5845195	5845196	DER_site	0	-	-0.13	5.25	0.81	0.07	5.73	0.45	11.79	0.07	False	sams-4	G
IV	5845196	5845197	DER_site	0	-	-0.26	3.47	0.49	0.07	9.07	0.17	4.15	0.66	False	sams-4	A
IV	5845197	5845198	DER_site	0	-	-0.1	4.95	0.53	0.07	8.0	0.43	11.41	0.18	False	sams-4	A
IV	5845198	5845199	DER_site	0	-	-0.17	2.37	0.18	0.04	8.34	0.4	12.18	0.06	False	sams-4	C
IV	5845199	5845200	DER_site	0	-	-0.08	1.82	0.11	0.02	8.09	0.42	7.15	0.31	False	sams-4	A
IV	5845200	5845201	DER_site	0	-	-0.12	0.99	0.1	0.01	7.03	0.32	10.89	0.09	False	sams-4	C
IV	5845201	5845202	DER_site	0	-	-0.19	4.95	0.53	0.07	21.21	0.01	14.77	0.02	False	sams-4	T
IV	5845202	5845203	DER_site	0	-	-0.02	3.92	0.38	0.07	11.55	0.17	19.62	0.01	False	sams-4	C
IV	5845203	5845204	DER_site	0	-	-0.27	1.06	0.1	0.01	9.87	0.13	17.73	0.01	False	sams-4	T
IV	5845204	5845205	DER_site	0	-	0.15	9.93	1.38	0.07	7.82	0.45	9.57	0.14	False	sams-4	G
IV	5845205	5845206	DER_site	0	-	-0.09	1.17	0.05	-0.0	22.29	0.0	17.1	0.03	False	sams-4	T
IV	5845206	5845207	DER_site	0	-	-0.74	18.77	3.06	0.4	16.26	0.04	8.27	0.22	False	sams-4	T
IV	5845207	5845208	DER_site	0	-	-0.52	18.6	3.03	0.38	8.84	0.36	6.45	0.17	True	sams-4	C
IV	5845208	5845209	DER_site	0	-	-0.23	2.35	0.3	0.06	22.96	0.0	16.8	0.0	False	sams-4	T
IV	5845209	5845210	DER_site	0	-	-0.01	1.22	0.06	-0.0	15.59	0.05	23.16	0.0	False	sams-4	C
IV	5845210	5845211	DER_site	0	-	-0.13	4.79	0.51	0.07	34.43	0.0	16.47	0.0	False	sams-4	T
IV	5845211	5845212	DER_site	0	-	-0.03	0.18	0.01	-0.0	8.96	0.18	14.12	0.03	False	sams-4	T
IV	5845212	5845213	DER_site	0	-	-0.06	4.95	0.53	0.07	7.08	0.53	10.39	0.11	False	sams-4	C
IV	5845213	5845214	DER_site	0	-	-0.07	0.23	0.05	-0.0	0.72	0.95	2.16	0.71	False	sams-4	T
IV	5845214	5845215	DER_site	0	-	0.26	2.79	0.23	0.05	4.22	0.84	2.54	0.64	False	sams-4	C
IV	5845215	5845216	DER_site	0	-	-1.15	3.66	0.34	0.07	8.17	0.42	2.13	0.35	False	sams-4	A
IV	5845216	5845217	DER_site	0	-	-0.26	1.46	0.16	0.03	7.71	0.26	5.76	0.06	False	sams-4	G
IV	5845217	5845218	DER_site	0	-	-1.18	7.33	0.92	0.07	10.67	0.22	4.47	0.35	False	sams-4	T
IV	5845218	5845219	DER_site	0	-	-0.14	3.02	0.26	0.06	3.05	0.8	8.46	0.39	False	sams-4	T
IV	5845219	5845220	DER_site	0	-	0.51	2.99	0.25	0.06	11.4	0.18	6.23	0.62	False	sams-4	A
IV	5845220	5845221	DER_site	0	-	-0.32	8.98	1.21	0.07	9.6	0.29	4.62	0.33	False	sams-4	C
IV	5845221	5845222	DER_site	0	-	-0.5	4.13	0.61	0.07	8.37	0.21	14.91	0.0	False	sams-4	C
IV	5845222	5845223	DER_site	0	-	-1.24	2.28	0.49	0.07	6.68	0.15	2.01	0.37	False	sams-4	G
IV	5845223	5845224	DER_site	0	-	-0.58	4.18	0.42	0.07	8.63	0.37	1.59	0.81	False	sams-4	T
IV	5845224	5845225	DER_site	0	-	0.6	1.44	0.08	0.0	14.18	0.08	8.97	0.34	False	sams-4	A
IV	5845225	5845226	DER_site	0	-	0.4	2.12	0.26	0.06	5.91	0.43	2.31	0.31	False	sams-4	G
IV	5845226	5845227	DER_site	0	-	0.42	2.39	0.3	0.06	6.78	0.34	3.3	0.51	False	sams-4	C
IV	5845227	5845228	DER_site	0	-	0.12	0.77	0.17	0.04	3.63	0.46	2.05	0.73	False	sams-4	G
IV	5845228	5845229	DER_site	0	-	-0.2	4.7	1.02	0.07	5.2	0.27	5.4	0.25	False	sams-4	A
IV	5845229	5845230	DER_site	0	-	0.13	2.18	0.47	0.07	1.52	0.82	5.78	0.22	False	sams-4	A
IV	5845230	5845231	DER_site	0	-	-0.09	0.71	0.15	0.03	2.33	0.68	1.15	0.56	False	sams-4	G
IV	5845231	5845232	DER_site	0	-	-0.22	1.47	0.32	0.06	9.26	0.05	4.96	0.29	False	sams-4	A
IV	5845232	5845233	DER_site	0	-	0.2	0.43	0.01	-0.0	16.0	0.04	6.29	0.62	False	sams-4	A
IV	5845233	5845234	DER_site	0	-	-0.09	6.59	1.06	0.07	9.29	0.16	8.21	0.08	False	sams-4	G
IV	5845234	5845235	DER_site	0	-	0.21	2.38	0.18	0.04	4.57	0.8	7.93	0.44	False	sams-4	C
IV	5845235	5845236	DER_site	0	-	-0.27	4.66	0.49	0.07	9.62	0.29	2.86	0.83	False	sams-4	C
IV	5845236	5845237	DER_site	0	-	0.14	5.67	0.65	0.07	3.86	0.7	18.07	0.02	False	sams-4	A
IV	5845237	5845238	DER_site	0	-	-0.02	3.33	0.3	0.06	10.56	0.1	9.22	0.32	False	sams-4	A
IV	5845238	5845239	DER_site	0	-	-0.14	1.42	0.15	0.03	8.96	0.18	6.2	0.18	False	sams-4	A
IV	5845239	5845240	DER_site	0	-	-0.32	5.23	1.14	0.07	3.67	0.16	1.97	0.37	False	sams-4	G
IV	5845240	5845241	DER_site	0	-	0.7	1.97	0.43	0.07	9.43	0.05	5.73	0.22	False	sams-4	T
IV	5845241	5845242	DER_site	0	-	-0.77	2.64	0.35	0.07	6.43	0.38	5.55	0.24	False	sams-4	A
IV	5845242	5845243	DER_site	0	-	0.22	5.11	0.79	0.07	1.95	0.75	4.35	0.63	False	sams-4	G
IV	5845243	5845244	DER_site	0	-	0.28	5.79	0.67	0.07	7.78	0.45	5.45	0.49	False	sams-4	T
IV	5845244	5845245	DER_site	0	-	-0.62	13.28	2.0	0.07	3.56	0.89	10.04	0.26	False	sams-4	C
IV	5845245	5845246	DER_site	0	-	-0.01	0.21	0.0	-0.0	3.63	0.89	14.11	0.08	False	sams-4	A
IV	5845246	5845247	DER_site	0	-	0.3	1.61	0.09	0.01	4.73	0.79	8.99	0.34	False	sams-4	T
IV	5845247	5845248	DER_site	0	-	-0.75	9.0	1.21	0.07	9.69	0.29	5.12	0.53	False	sams-4	C
IV	5845248	5845249	DER_site	0	-	-0.79	8.23	1.08	0.07	6.66	0.57	6.04	0.42	False	sams-4	G
IV	5845249	5845250	DER_site	0	-	-0.13	3.66	0.34	0.07	10.77	0.22	9.66	0.29	False	sams-4	T
IV	5845250	5845251	DER_site	0	-	0.08	4.16	0.41	0.07	5.83	0.67	3.73	0.88	False	sams-4	A
IV	5845251	5845252	DER_site	0	-	0.24	2.57	0.2	0.05	7.48	0.49	3.09	0.8	False	sams-4	T
IV	5845252	5845253	DER_site	0	-	0.1	0.44	0.03	-0.0	2.84	0.83	11.75	0.07	False	sams-4	A
IV	5845253	5845254	DER_site	0	-	0.05	4.31	0.64	0.07	0.24	0.99	11.41	0.08	False	sams-4	G
IV	5845254	5845255	DER_site	0	-	0.02	4.74	0.5	0.07	14.7	0.07	7.66	0.26	False	sams-4	G
IV	5845255	5845256	DER_site	0	-	-0.74	14.98	2.32	0.1	6.29	0.61	2.66	0.62	True	sams-4	T
IV	5845256	5845257	DER_site	0	-	0.31	2.4	0.31	0.06	7.43	0.28	5.57	0.47	False	sams-4	T
IV	5845257	5845258	DER_site	0	-	0.39	2.23	0.16	0.03	10.78	0.21	10.09	0.26	False	sams-4	T
IV	5845258	5845259	DER_site	0	-	0.12	3.36	0.47	0.07	4.43	0.62	3.28	0.51	False	sams-4	G
IV	5845259	5845260	DER_site	0	-	-0.11	4.05	0.4	0.07	10.67	0.22	12.42	0.01	False	sams-4	T
IV	5845260	5845261	DER_site	0	-	-0.34	4.58	0.48	0.07	7.5	0.48	1.21	0.88	False	sams-4	A
IV	5845261	5845262	DER_site	0	-	-0.49	4.49	0.67	0.07	5.03	0.54	1.46	0.83	False	sams-4	T
IV	5845262	5845263	DER_site	0	-	-0.12	0.87	0.08	0.0	8.46	0.21	5.41	0.49	False	sams-4	T
IV	5845263	5845264	DER_site	0	-	1.05	3.24	0.7	0.07	0.11	0.95	3.91	0.42	False	sams-4	A
IV	5845264	5845265	DER_site	0	-	1.08	3.55	0.77	0.07	1.44	0.49	7.03	0.13	False	sams-4	A
IV	5845265	5845266	DER_site	0	-	0.02	0.38	0.08	0.01	2.45	0.65	3.76	0.44	False	sams-4	G
IV	5845266	5845267	DER_site	0	-	-0.31	6.37	0.76	0.07	6.67	0.35	5.21	0.52	False	sams-4	G
IV	5845267	5845268	DER_site	0	-	0.53	4.24	0.43	0.07	11.67	0.17	6.48	0.59	False	sams-4	A
IV	5845268	5845269	DER_site	0	-	-0.04	7.76	1.0	0.07	5.42	0.71	10.81	0.09	False	sams-4	A
IV	5845269	5845270	DER_site	0	-	-0.27	3.66	0.34	0.07	7.69	0.46	9.75	0.04	False	sams-4	C
IV	5845270	5845271	DER_site	0	-	0.38	0.92	0.09	0.01	6.83	0.34	9.3	0.16	False	sams-4	T
IV	5845271	5845272	DER_site	0	-	0.31	1.44	0.16	0.03	7.35	0.29	7.45	0.11	False	sams-4	A
IV	5845272	5845273	DER_site	0	-	-0.27	8.4	1.42	0.07	4.93	0.55	2.73	0.6	True	sams-4	G
IV	5845273	5845274	DER_site	0	-	1.02	3.04	0.41	0.07	2.68	0.61	6.15	0.41	False	sams-4	A
IV	5845274	5845275	DER_site	0	-	0.46	6.79	1.1	0.07	1.82	0.4	4.68	0.59	True	sams-4	G
IV	5845275	5845276	DER_site	0	-	0.37	5.03	0.77	0.07	5.75	0.45	2.84	0.58	False	sams-4	G
IV	5845276	5845277	DER_site	0	-	-0.13	8.6	1.14	0.07	4.86	0.56	9.45	0.31	False	sams-4	C
IV	5845277	5845278	DER_site	0	-	0.14	0.86	0.03	-0.0	6.26	0.62	8.84	0.36	False	sams-4	C
IV	5845278	5845279	DER_site	0	-	-0.22	2.59	0.34	0.07	10.31	0.11	5.14	0.27	False	sams-4	G
IV	5845279	5845280	DER_site	0	-	-1.38	5.0	1.09	0.07	7.17	0.13	6.63	0.16	False	sams-4	A
IV	5845280	5845281	DER_site	0	-	0.07	0.26	0.06	-0.0	2.59	0.63	3.4	0.49	False	sams-4	G
IV	5845281	5845282	DER_site	0	-	-0.34	3.18	0.44	0.07	5.03	0.54	7.07	0.31	False	sams-4	G
IV	5845282	5845283	DER_site	0	-	-0.03	4.14	0.41	0.07	7.87	0.45	10.3	0.24	False	sams-4	C
IV	5845283	5845284	DER_site	0	-	0.18	5.35	0.6	0.07	4.72	0.79	1.68	0.99	False	sams-4	T
IV	5845284	5845285	DER_site	0	-	0.04	1.24	0.13	0.02	5.98	0.43	7.15	0.31	False	sams-4	G
IV	5845285	5845286	DER_site	0	-	0.07	0.81	0.03	-0.0	14.83	0.06	8.03	0.43	False	sams-4	T
IV	5845286	5845287	DER_site	0	-	-0.35	4.03	0.4	0.07	4.87	0.77	5.86	0.21	False	sams-4	A
IV	5845287	5845288	DER_site	0	-	-0.51	4.81	0.73	0.07	5.95	0.2	4.32	0.36	False	sams-4	G
IV	5845288	5845289	DER_site	0	-	-0.6	4.92	0.75	0.07	5.24	0.51	17.41	0.01	False	sams-4	C
IV	5845289	5845290	DER_site	0	-	0.51	5.34	0.59	0.07	5.15	0.53	9.51	0.15	False	sams-4	A
IV	5845290	5845291	DER_site	0	-	-0.34	3.51	0.76	0.07	1.67	0.43	6.63	0.16	False	sams-4	G
IV	5845291	5845292	DER_site	0	-	-0.79	5.76	0.91	0.07	4.36	0.63	0.71	0.7	True	sams-4	T
IV	5845292	5845293	DER_site	0	-	-0.31	1.81	0.21	0.05	4.01	0.68	2.44	0.29	False	sams-4	G
IV	5845293	5845294	DER_site	0	-	-0.21	6.16	0.73	0.07	4.22	0.84	2.29	0.89	False	sams-4	A
IV	5845294	5845295	DER_site	0	-	-0.14	1.16	0.12	0.02	5.07	0.54	8.08	0.23	False	sams-4	T
IV	5845295	5845296	DER_site	0	-	0.48	2.99	0.25	0.06	13.26	0.1	7.64	0.11	False	sams-4	A
IV	5845296	5845297	DER_site	0	-	-0.11	1.86	0.22	0.05	2.01	0.92	5.5	0.48	False	sams-4	G
IV	5845297	5845298	DER_site	0	-	-0.71	1.15	0.25	0.05	3.69	0.45	3.13	0.54	False	sams-4	G
IV	5845298	5845299	DER_site	0	-	-0.36	5.14	0.56	0.07	7.25	0.3	3.07	0.8	False	sams-4	A
IV	5845299	5845300	DER_site	0	-	0.34	1.0	0.1	0.01	12.02	0.06	11.09	0.09	False	sams-4	A
IV	5845300	5845301	DER_site	0	-	1.25	0.0	-0.0	-0.0	2.0	0.37	2.73	0.25	False	sams-4	C
IV	5845301	5845302	DER_site	0	-	-0.07	0.14	0.03	-0.0	1.48	0.83	3.88	0.42	False	sams-4	A
IV	5845302	5845303	DER_site	0	-	-0.12	0.77	0.17	0.04	3.87	0.42	1.24	0.54	False	sams-4	G
IV	5845303	5845304	DER_site	0	-	0.18	3.24	0.45	0.07	10.09	0.12	5.4	0.49	False	sams-4	G
IV	5845304	5845305	DER_site	0	-	0.03	2.59	0.2	0.05	6.68	0.57	8.0	0.24	False	sams-4	T
IV	5845305	5845306	DER_site	0	-	-0.06	0.96	0.04	-0.0	9.68	0.29	6.75	0.56	False	sams-4	G
IV	5845306	5845307	DER_site	0	-	-0.36	8.28	1.09	0.07	2.89	0.82	8.59	0.38	False	sams-4	C
IV	5845307	5845308	DER_site	0	-	-0.51	13.94	2.13	0.07	12.73	0.12	5.57	0.47	False	sams-4	A
IV	5845308	5845309	DER_site	0	-	0.33	2.18	0.15	0.03	6.87	0.55	5.73	0.45	False	sams-4	C
IV	5845309	5845310	DER_site	0	-	0.46	2.26	0.28	0.06	3.66	0.72	9.19	0.16	False	sams-4	C
IV	5845310	5845311	DER_site	0	-	0.49	4.59	0.48	0.07	11.76	0.07	6.27	0.39	False	sams-4	T
IV	5845311	5845312	DER_site	0	-	0.45	3.36	0.47	0.07	9.32	0.16	1.33	0.51	False	sams-4	G
IV	5845312	5845313	DER_site	0	-	1.25	7.29	1.2	0.07	11.23	0.08	3.29	0.51	False	sams-4	A
IV	5845313	5845314	DER_site	0	-	-0.18	5.5	0.62	0.07	12.45	0.13	6.34	0.18	False	sams-4	G
IV	5845314	5845315	DER_site	0	-	0.06	4.86	0.52	0.07	6.75	0.34	9.34	0.31	False	sams-4	G
IV	5845315	5845316	DER_site	0	-	-0.22	1.42	0.08	0.0	20.75	0.01	10.58	0.23	False	sams-4	T
IV	5845316	5845317	DER_site	0	-	-0.16	4.22	0.42	0.07	6.7	0.57	3.16	0.92	False	sams-4	C
IV	5845317	5845318	DER_site	0	-	-0.56	6.81	0.83	0.07	14.69	0.07	1.78	0.78	False	sams-4	G
IV	5845318	5845319	DER_site	0	-	-0.59	6.33	0.75	0.07	9.68	0.29	3.54	0.74	False	sams-4	T
IV	5845319	5845320	DER_site	0	-	-0.05	2.04	0.14	0.03	4.39	0.82	6.08	0.41	False	sams-4	C
IV	5845320	5845321	DER_site	0	-	0.03	3.32	0.3	0.06	2.71	0.95	8.99	0.17	False	sams-4	G
IV	5845321	5845322	DER_site	0	-	-0.33	6.49	0.78	0.07	10.33	0.24	7.17	0.52	False	sams-4	C
IV	5845322	5845323	DER_site	0	-	-0.1	1.63	0.1	0.01	13.25	0.1	8.28	0.22	False	sams-4	T
IV	5845323	5845324	DER_site	0	-	0.21	3.89	0.38	0.07	6.22	0.62	5.11	0.75	False	sams-4	A
IV	5845324	5845325	DER_site	0	-	0.02	2.39	0.18	0.04	6.52	0.59	9.33	0.31	False	sams-4	A
IV	5845325	5845326	DER_site	0	-	-0.46	3.78	0.54	0.07	3.59	0.73	5.45	0.49	False	sams-4	A
IV	5845326	5845327	DER_site	0	-	-0.06	1.67	0.1	0.01	6.53	0.59	4.19	0.38	False	sams-4	G
IV	5845327	5845328	DER_site	0	-	-0.3	2.38	0.18	0.04	18.16	0.02	9.5	0.3	False	sams-4	T
IV	5845328	5845329	DER_site	0	-	-0.49	5.21	0.57	0.07	13.93	0.08	5.35	0.72	False	sams-4	C
IV	5845329	5845330	DER_site	0	-	0.07	2.16	0.15	0.03	9.97	0.27	10.15	0.25	False	sams-4	C
IV	5845330	5845331	DER_site	0	-	-0.02	8.77	1.17	0.07	20.14	0.01	7.47	0.28	False	sams-4	A
IV	5845331	5845332	DER_site	0	-	0.12	10.91	1.56	0.07	9.04	0.34	7.93	0.24	False	sams-4	C
IV	5845332	5845333	DER_site	0	-	-0.0	0.82	0.03	-0.0	12.06	0.15	12.69	0.12	False	sams-4	T
IV	5845333	5845334	DER_site	0	-	-0.03	2.57	0.2	0.05	2.12	0.98	7.81	0.45	False	sams-4	A
IV	5845334	5845335	DER_site	0	-	-0.18	4.45	0.46	0.07	6.13	0.63	2.76	0.84	False	sams-4	A
IV	5845335	5845336	DER_site	0	-	-0.26	3.89	0.38	0.07	15.98	0.01	9.94	0.27	False	sams-4	C
IV	5845336	5845337	DER_site	0	-	-0.43	3.79	0.36	0.07	9.48	0.3	10.27	0.11	False	sams-4	A
IV	5845337	5845338	DER_site	0	-	-0.12	1.38	0.07	0.0	7.07	0.53	16.96	0.03	False	sams-4	A
IV	5845338	5845339	DER_site	0	-	-0.2	1.43	0.16	0.03	10.54	0.1	2.35	0.67	False	sams-4	C
IV	5845339	5845340	DER_site	0	-	-0.08	2.13	0.26	0.06	4.95	0.55	0.32	0.99	False	sams-4	A
IV	5845340	5845341	DER_site	0	-	0.06	1.9	0.23	0.05	5.15	0.52	7.27	0.12	False	sams-4	A
IV	5845341	5845342	DER_site	0	-	-0.22	3.25	0.29	0.06	10.69	0.1	19.44	0.01	False	sams-4	G
IV	5845342	5845343	DER_site	0	-	-0.05	4.65	0.49	0.07	2.4	0.88	4.05	0.67	False	sams-4	C
IV	5845343	5845344	DER_site	0	-	-0.29	3.42	0.31	0.06	3.33	0.91	6.76	0.56	False	sams-4	T
IV	5845344	5845345	DER_site	0	-	-0.16	2.35	0.17	0.04	5.93	0.65	4.32	0.63	False	sams-4	C
IV	5845345	5845346	DER_site	0	-	-0.36	2.76	0.22	0.05	10.27	0.25	5.79	0.67	False	sams-4	A
IV	5845346	5845347	DER_site	0	-	-0.27	6.56	0.79	0.07	8.17	0.42	12.66	0.05	False	sams-4	C
IV	5845347	5845348	DER_site	0	-	-0.15	7.14	0.89	0.07	7.25	0.51	6.63	0.16	False	sams-4	G
IV	5845348	5845349	DER_site	0	-	0.07	0.28	0.0	-0.0	7.72	0.46	16.25	0.04	False	sams-4	T
IV	5845349	5845350	DER_site	0	-	0.0	3.82	0.37	0.07	3.43	0.9	15.81	0.05	False	sams-4	T
IV	5845350	5845351	DER_site	0	-	-0.04	3.96	0.58	0.07	3.84	0.7	3.1	0.8	False	sams-4	G
IV	5845351	5845352	DER_site	0	-	0.25	5.55	0.63	0.07	28.36	0.0	15.13	0.06	False	sams-4	T
IV	5845352	5845353	DER_site	0	-	-0.65	8.52	1.13	0.07	19.75	0.01	8.72	0.37	False	sams-4	T
IV	5845353	5845354	DER_site	1	-	-1.08	23.2	3.94	0.98	11.78	0.16	6.13	0.63	True	sams-4	C
IV	5845354	5845355	DER_site	0	-	-0.39	13.11	1.97	0.07	7.11	0.52	9.55	0.3	False	sams-4	T
IV	5845355	5845356	DER_site	0	-	-0.25	2.76	0.22	0.05	12.75	0.12	7.55	0.48	False	sams-4	T
IV	5845356	5845357	DER_site	0	-	-0.68	3.93	0.38	0.07	12.76	0.12	5.53	0.48	False	sams-4	G
IV	5845357	5845358	DER_site	0	-	-0.87	5.56	0.63	0.07	10.2	0.25	8.75	0.36	False	sams-4	T
IV	5845358	5845359	DER_site	0	-	-0.12	6.02	0.7	0.07	10.41	0.24	10.43	0.24	False	sams-4	A
IV	5845359	5845360	DER_site	0	-	-0.16	0.93	0.04	-0.0	11.01	0.2	8.51	0.38	False	sams-4	A
IV	5845360	5845361	DER_site	0	-	-0.45	5.65	0.64	0.07	7.47	0.49	4.88	0.56	False	sams-4	C
IV	5845361	5845362	DER_site	0	-	-0.17	3.31	0.29	0.06	8.01	0.43	0.57	0.97	False	sams-4	G
IV	5845362	5845363	DER_site	0	-	0.28	10.37	1.46	0.07	6.89	0.55	6.2	0.4	False	sams-4	T
IV	5845363	5845364	DER_site	0	-	0.35	3.37	0.3	0.06	7.18	0.52	9.5	0.3	False	sams-4	A
IV	5845364	5845365	DER_site	0	-	-0.19	1.71	0.2	0.05	7.75	0.26	2.66	0.62	False	sams-4	C
IV	5845365	5845366	DER_site	0	-	0.1	2.45	0.32	0.06	3.28	0.77	5.65	0.46	False	sams-4	A
IV	5845366	5845367	DER_site	0	-	-0.32	1.64	0.19	0.04	8.58	0.2	6.26	0.18	False	sams-4	G
IV	5845367	5845368	DER_site	0	-	-0.16	5.07	0.78	0.07	7.03	0.32	4.26	0.37	False	sams-4	A
IV	5845368	5845369	DER_site	0	-	-0.53	9.62	1.32	0.07	11.73	0.16	6.67	0.57	False	sams-4	A
IV	5845369	5845370	DER_site	0	-	-0.39	1.44	0.31	0.06	7.62	0.11	2.69	0.61	False	sams-4	C
IV	5845370	5845371	DER_site	0	-	0.19	2.8	0.23	0.05	6.05	0.64	3.29	0.51	False	sams-4	A
IV	5845371	5845372	DER_site	0	-	0.01	3.05	0.26	0.06	8.23	0.41	9.34	0.16	False	sams-4	T
IV	5845372	5845373	DER_site	0	-	0.18	5.74	0.66	0.07	9.89	0.27	0.48	1.0	False	sams-4	T
IV	5845373	5845374	DER_site	0	-	0.03	7.51	0.95	0.07	6.23	0.62	2.23	0.69	False	sams-4	A
IV	5845374	5845375	DER_site	0	-	-0.57	3.12	0.43	0.07	7.99	0.24	2.44	0.66	False	sams-4	G
IV	5845375	5845376	DER_site	0	-	0.21	2.01	0.13	0.03	5.5	0.7	8.81	0.36	False	sams-4	C
IV	5845376	5845377	DER_site	0	-	-0.65	5.22	0.81	0.07	6.78	0.34	5.7	0.46	False	sams-4	T
IV	5845377	5845378	DER_site	0	-	0.13	2.25	0.28	0.06	8.89	0.18	9.11	0.17	False	sams-4	T
IV	5845378	5845379	DER_site	0	-	-1.29	5.69	0.65	0.07	5.73	0.68	3.95	0.14	False	sams-4	A
IV	5845379	5845380	DER_site	0	-	-0.34	7.76	1.0	0.07	5.66	0.46	9.76	0.28	False	sams-4	G
IV	5845481	5845482	DER_site	0	-	-0.2	2.78	0.37	0.07	5.32	0.5	1.56	0.82	False	sams-4	G
IV	5845482	5845483	DER_site	0	-	-0.12	4.99	0.54	0.07	5.15	0.52	5.6	0.47	False	sams-4	A
IV	5845483	5845484	DER_site	0	-	1.07	4.71	1.02	0.07	10.03	0.04	0.22	0.9	False	sams-4	A
IV	5845484	5845485	DER_site	0	-	0.22	1.01	0.1	0.01	6.01	0.42	5.0	0.54	False	sams-4	A
IV	5845485	5845486	DER_site	0	-	0.23	3.1	0.27	0.06	13.04	0.11	8.73	0.19	False	sams-4	G
IV	5845486	5845487	DER_site	0	-	-0.1	2.61	0.2	0.05	9.28	0.32	0.32	0.99	False	sams-4	C
IV	5845487	5845488	DER_site	0	-	-0.14	2.13	0.15	0.03	8.85	0.36	4.59	0.8	False	sams-4	T
IV	5845488	5845489	DER_site	0	-	0.18	5.31	0.59	0.07	14.25	0.08	6.8	0.34	False	sams-4	C
IV	5845489	5845490	DER_site	0	-	-0.06	0.56	0.04	-0.0	4.99	0.55	5.06	0.54	False	sams-4	C
IV	5845490	5845491	DER_site	0	-	0.08	10.38	1.46	0.07	6.77	0.34	4.81	0.78	False	sams-4	T
IV	5845491	5845492	DER_site	0	-	-0.32	4.23	0.62	0.07	3.39	0.76	2.78	0.84	False	sams-4	T
IV	5845492	5845493	DER_site	0	-	-0.79	3.86	0.37	0.07	9.54	0.3	8.99	0.06	False	sams-4	A
IV	5845493	5845494	DER_site	0	-	-0.24	3.11	0.27	0.06	8.5	0.39	7.6	0.11	False	sams-4	G
IV	5845494	5845495	DER_site	0	-	-0.17	1.59	0.09	0.01	4.54	0.81	5.53	0.24	False	sams-4	T
IV	5845495	5845496	DER_site	0	-	-0.78	5.7	0.65	0.07	11.58	0.17	6.12	0.41	False	sams-4	A
IV	5845496	5845497	DER_site	0	-	0.41	1.34	0.14	0.03	6.77	0.34	4.56	0.33	False	sams-4	G
IV	5845497	5845498	DER_site	0	-	-0.26	0.35	0.08	0.0	2.42	0.66	3.65	0.45	False	sams-4	C
IV	5845498	5845499	DER_site	0	-	-0.4	5.37	0.6	0.07	15.93	0.04	6.02	0.42	False	sams-4	A
IV	5845499	5845500	DER_site	0	-	-0.03	5.91	0.69	0.07	4.13	0.39	9.31	0.16	False	sams-4	T
IV	5845500	5845501	DER_site	0	-	-0.54	1.94	0.23	0.05	10.25	0.11	3.57	0.17	False	sams-4	A
IV	5845501	5845502	DER_site	0	-	0.11	3.21	0.44	0.07	9.53	0.15	1.88	0.39	False	sams-4	G
IV	5845502	5845503	DER_site	0	-	-0.04	5.31	0.59	0.07	5.27	0.73	4.46	0.61	False	sams-4	G
IV	5845503	5845504	DER_site	0	-	0.73	4.68	0.49	0.07	7.6	0.47	5.53	0.7	False	sams-4	T
IV	5845504	5845505	DER_site	0	-	-0.27	2.83	0.38	0.07	3.74	0.71	4.31	0.63	False	sams-4	T
IV	5845505	5845506	DER_site	0	-	-0.15	7.17	0.9	0.07	4.09	0.66	8.71	0.19	False	sams-4	A
IV	5845506	5845507	DER_site	0	-	-0.13	1.27	0.27	0.06	0.8	0.94	13.75	0.01	False	sams-4	A
IV	5845507	5845508	DER_site	0	-	-0.47	2.81	0.61	0.07	4.62	0.33	2.86	0.24	False	sams-4	A
IV	5845508	5845509	DER_site	0	-	-2.21	3.51	0.5	0.07	7.38	0.29	0.0	1.0	False	sams-4	A
IV	5845509	5845510	DER_site	0	-	-1.46	7.5	1.63	0.07	5.18	0.27	3.11	0.54	False	sams-4	G
IV	5845510	5845511	DER_site	0	-	-0.02	4.24	0.43	0.07	12.81	0.12	1.69	0.79	False	sams-4	A
IV	5845511	5845512	DER_site	0	-	0.27	2.66	0.21	0.05	3.5	0.9	9.03	0.34	False	sams-4	A
IV	5845512	5845513	DER_site	0	-	-0.19	1.46	0.08	0.0	5.86	0.66	3.45	0.75	False	sams-4	T
IV	5845513	5845514	DER_site	0	-	0.05	1.65	0.19	0.04	6.75	0.34	8.5	0.2	False	sams-4	T
IV	5845514	5845515	DER_site	0	-	-0.56	3.99	0.39	0.07	7.83	0.45	8.48	0.39	False	sams-4	A
IV	5845515	5845516	DER_site	0	-	-0.24	2.12	0.26	0.06	12.74	0.05	6.27	0.39	False	sams-4	C
IV	5845516	5845517	DER_site	0	-	0.25	1.8	0.21	0.05	7.53	0.27	6.42	0.38	False	sams-4	T
IV	5845517	5845518	DER_site	0	-	0.18	3.85	0.56	0.07	2.72	0.61	2.33	0.67	False	sams-4	G
IV	5845518	5845519	DER_site	0	-	-0.34	5.0	0.76	0.07	7.48	0.11	3.33	0.5	False	sams-4	C
IV	5845519	5845520	DER_site	0	-	-0.32	3.93	0.57	0.07	5.16	0.52	1.02	0.91	False	sams-4	A
IV	5845520	5845521	DER_site	0	-	-1.17	4.97	0.54	0.07	6.37	0.61	2.15	0.34	False	sams-4	A
IV	5845521	5845522	DER_site	0	-	-1.49	5.7	0.9	0.07	2.59	0.86	3.99	0.14	False	sams-4	A
IV	5845522	5845523	DER_site	0	-	-0.08	3.62	0.51	0.07	1.94	0.93	4.8	0.31	False	sams-4	G
IV	5845523	5845524	DER_site	0	-	-0.87	5.66	0.89	0.07	9.54	0.15	6.17	0.19	False	sams-4	C
IV	5845524	5845525	DER_site	0	-	0.29	3.19	0.28	0.06	7.01	0.32	4.0	0.68	False	sams-4	C
IV	5845525	5845526	DER_site	0	-	-0.59	6.17	0.73	0.07	6.71	0.35	12.87	0.12	False	sams-4	T
IV	5845526	5845527	DER_site	0	-	-0.28	1.6	0.09	0.01	1.31	1.0	7.37	0.5	False	sams-4	G
IV	5845527	5845528	DER_site	0	-	0.06	2.51	0.19	0.04	12.29	0.14	7.39	0.29	False	sams-4	C
IV	5845528	5845529	DER_site	0	-	-0.22	6.14	0.72	0.07	7.8	0.45	2.02	0.92	False	sams-4	T
IV	5845529	5845530	DER_site	0	-	0.07	4.65	0.49	0.07	3.87	0.87	11.62	0.17	False	sams-4	C
IV	5845530	5845531	DER_site	0	-	0.4	3.59	0.33	0.07	16.14	0.04	2.96	0.56	False	sams-4	T
IV	5845531	5845532	DER_site	0	-	1.18	5.31	0.59	0.07	12.05	0.15	6.51	0.59	False	sams-4	T
IV	5845532	5845533	DER_site	0	-	-0.33	0.74	0.16	0.03	4.62	0.33	1.99	0.37	False	sams-4	G
IV	5845533	5845534	DER_site	0	-	1.62	1.28	0.59	0.07	3.15	0.21	0.34	0.84	False	sams-4	G
IV	5845534	5845535	DER_site	0	-	-0.14	0.67	0.15	0.03	3.11	0.54	5.79	0.22	False	sams-4	A
IV	5845535	5845536	DER_site	0	-	-0.58	5.12	1.11	0.07	4.12	0.39	2.87	0.24	False	sams-4	C
IV	5845536	5845537	DER_site	0	-	0.01	0.71	0.15	0.03	5.23	0.26	0.57	0.75	False	sams-4	C
IV	5845537	5845538	DER_site	0	-	0.22	9.59	1.65	0.07	7.99	0.24	4.88	0.56	False	sams-4	A
IV	5845538	5845539	DER_site	0	-	-0.31	2.56	0.2	0.05	4.72	0.79	4.5	0.34	False	sams-4	T
IV	5845539	5845540	DER_site	0	-	0.08	6.95	0.86	0.07	2.95	0.82	8.09	0.23	False	sams-4	C
IV	5845540	5845541	DER_site	0	-	-0.29	3.53	0.33	0.07	10.32	0.24	2.22	0.69	False	sams-4	A
IV	5845541	5845542	DER_site	0	-	-0.24	2.28	0.29	0.06	5.79	0.45	12.3	0.02	False	sams-4	G
IV	5845542	5845543	DER_site	0	-	-0.47	2.93	0.24	0.05	10.8	0.21	5.47	0.71	False	sams-4	C
IV	5845543	5845544	DER_site	0	-	-0.61	7.09	0.88	0.07	10.61	0.22	7.56	0.27	False	sams-4	T
IV	5845544	5845545	DER_site	0	-	-0.49	4.83	0.52	0.07	7.68	0.47	3.95	0.41	False	sams-4	G
IV	5845545	5845546	DER_site	0	-	-0.86	9.83	1.36	0.07	7.94	0.44	8.44	0.21	False	sams-4	C
IV	5845546	5845547	DER_site	0	-	-0.21	5.72	0.66	0.07	8.96	0.35	14.99	0.06	False	sams-4	T
IV	5845547	5845548	DER_site	0	-	0.19	2.14	0.47	0.07	2.73	0.6	10.21	0.04	False	sams-4	G
IV	5845548	5845549	DER_site	0	-	0.79	5.04	0.55	0.07	4.46	0.61	5.51	0.48	False	sams-4	T
IV	5845549	5845550	DER_site	0	-	0.14	6.18	0.99	0.07	11.06	0.09	7.58	0.11	False	sams-4	C
IV	5845550	5845551	DER_site	0	-	-0.57	5.83	1.27	0.07	8.67	0.07	4.59	0.33	False	sams-4	G
IV	5845551	5845552	DER_site	0	-	-0.32	2.22	0.28	0.06	6.55	0.36	4.28	0.37	False	sams-4	A
IV	5845552	5845553	DER_site	0	-	0.43	4.52	0.47	0.07	11.61	0.07	4.51	0.61	False	sams-4	A
IV	5845553	5845554	DER_site	0	-	-0.18	9.59	1.32	0.07	6.58	0.36	2.62	0.85	True	sams-4	A
IV	5845554	5845555	DER_site	0	-	-0.2	3.57	0.33	0.07	8.44	0.39	11.6	0.17	False	sams-4	G
IV	5845555	5845556	DER_site	0	-	0.13	4.67	0.49	0.07	5.8	0.67	5.71	0.46	False	sams-4	C
IV	5845556	5845557	DER_site	0	-	0.13	5.32	0.59	0.07	7.5	0.48	0.78	1.0	False	sams-4	T
IV	5845557	5845558	DER_site	0	-	-0.14	2.26	0.16	0.03	8.68	0.37	4.81	0.78	False	sams-4	C
IV	5845558	5845559	DER_site	0	-	0.26	1.61	0.18	0.04	3.57	0.73	0.36	0.99	False	sams-4	C
IV	5845559	5845560	DER_site	0	-	-0.11	4.0	0.58	0.07	1.51	0.96	0.83	0.99	True	sams-4	A
IV	5845560	5845561	DER_site	0	-	-0.39	7.4	0.93	0.07	10.21	0.25	2.81	0.59	False	sams-4	C
IV	5845561	5845562	DER_site	0	-	-0.17	6.04	0.71	0.07	9.6	0.29	4.58	0.6	False	sams-4	T
IV	5845562	5845563	DER_site	0	-	-0.44	0.86	0.19	0.04	5.85	0.21	9.08	0.06	False	sams-4	A
IV	5845563	5845564	DER_site	0	-	0.1	8.78	1.18	0.07	12.58	0.05	8.08	0.23	False	sams-4	G
IV	5845564	5845565	DER_site	0	-	0.22	4.45	0.66	0.07	3.58	0.73	0.87	0.65	True	sams-4	A
IV	5845565	5845566	DER_site	0	-	-0.64	9.1	1.23	0.07	4.37	0.82	7.25	0.51	False	sams-4	G
IV	5845566	5845567	DER_site	0	-	-0.12	2.16	0.15	0.03	12.55	0.13	0.5	0.97	False	sams-4	T
IV	5845567	5845568	DER_site	0	-	-0.22	1.33	0.07	-0.0	7.31	0.5	6.6	0.58	False	sams-4	G
IV	5845568	5845569	DER_site	0	-	-0.5	4.26	0.43	0.07	4.45	0.81	8.63	0.2	False	sams-4	G
IV	5845569	5845570	DER_site	0	-	-0.69	8.01	1.34	0.07	10.8	0.09	9.22	0.16	False	sams-4	C
IV	5845570	5845571	DER_site	0	-	-0.13	0.72	0.16	0.03	9.02	0.06	4.42	0.35	False	sams-4	G
IV	5845571	5845572	DER_site	0	-	-0.57	6.36	0.76	0.07	3.65	0.72	12.84	0.12	False	sams-4	T
IV	5845572	5845573	DER_site	0	-	0.06	2.26	0.49	0.07	2.87	0.58	2.92	0.23	False	sams-4	G
IV	5845573	5845574	DER_site	0	-	-0.36	6.44	0.77	0.07	9.67	0.29	7.87	0.45	False	sams-4	T
IV	5845574	5845575	DER_site	0	-	-0.64	9.33	1.27	0.07	10.85	0.09	14.35	0.07	False	sams-4	T
IV	5845575	5845576	DER_site	0	-	-0.5	4.91	0.53	0.07	13.97	0.08	12.84	0.05	False	sams-4	G
IV	5845576	5845577	DER_site	0	-	-0.19	3.35	0.47	0.07	5.56	0.47	1.15	0.89	False	sams-4	T
IV	5845577	5845578	DER_site	0	-	-0.37	5.0	0.54	0.07	5.82	0.67	11.39	0.18	False	sams-4	A
IV	5845578	5845579	DER_site	0	-	-0.21	3.38	0.3	0.06	11.66	0.17	5.38	0.72	False	sams-4	C
IV	5845579	5845580	DER_site	0	-	-0.13	1.53	0.09	0.01	5.53	0.7	6.22	0.18	False	sams-4	T
IV	5845580	5845581	DER_site	0	-	0.07	9.14	1.56	0.07	3.72	0.71	2.32	0.68	True	sams-4	A
IV	5845581	5845582	DER_site	0	-	1.27	1.44	0.64	0.07	0.03	0.98	2.21	0.33	False	sams-4	G
IV	5845582	5845583	DER_site	0	-	-0.07	2.7	0.36	0.07	7.08	0.31	2.21	0.7	False	sams-4	T
IV	5845583	5845584	DER_site	0	-	-0.24	4.14	0.41	0.07	8.27	0.41	10.17	0.12	False	sams-4	A
IV	5845584	5845585	DER_site	0	-	-0.68	2.33	0.3	0.06	15.5	0.02	2.19	0.33	False	sams-4	T
IV	5845585	5845586	DER_site	0	-	-0.26	2.34	0.3	0.06	3.74	0.71	4.45	0.11	False	sams-4	G
IV	5845586	5845587	DER_site	0	-	0.22	0.38	0.08	0.0	3.33	0.5	3.82	0.43	False	sams-4	G
IV	5845587	5845588	DER_site	0	-	0.08	4.07	0.6	0.07	9.81	0.13	1.13	0.89	False	sams-4	G
IV	5845588	5845589	DER_site	0	-	-0.08	2.69	0.21	0.05	12.65	0.05	5.31	0.72	False	sams-4	C
IV	5845589	5845590	DER_site	0	-	0.54	10.82	1.54	0.07	14.41	0.03	10.79	0.21	False	sams-4	A
IV	5845590	5845591	DER_site	0	-	-0.93	8.28	1.39	0.07	11.56	0.02	4.19	0.38	False	sams-4	A
IV	5845591	5845592	DER_site	0	-	-0.32	0.04	0.07	-0.0	0.95	0.62	2.16	0.34	False	sams-4	A
IV	5845592	5845593	DER_site	0	-	-0.17	0.75	0.02	-0.0	11.18	0.19	10.83	0.21	False	sams-4	A
IV	5845593	5845594	DER_site	0	-	-0.57	1.15	0.25	0.06	6.23	0.18	2.17	0.34	False	sams-4	T
IV	5845594	5845595	DER_site	0	-	0.11	3.09	0.42	0.07	4.65	0.59	7.03	0.13	False	sams-4	C
IV	5845595	5845596	DER_site	0	-	-0.04	3.19	0.44	0.07	0.57	0.97	4.89	0.56	False	sams-4	A
IV	5845596	5845597	DER_site	0	-	-0.02	2.72	0.36	0.07	2.07	0.72	10.0	0.12	False	sams-4	G
IV	5845597	5845598	DER_site	0	-	0.91	4.03	0.59	0.07	7.3	0.29	8.02	0.09	False	sams-4	T
IV	5845598	5845599	DER_site	0	-	0.89	3.86	0.56	0.07	7.43	0.28	4.98	0.55	False	sams-4	G
IV	5845599	5845600	DER_site	0	-	0.16	0.3	0.07	-0.0	5.41	0.25	6.39	0.17	False	sams-4	G
IV	5845600	5845601	DER_site	0	-	0.01	3.86	0.56	0.07	5.97	0.2	2.78	0.6	False	sams-4	C
IV	5845601	5845602	DER_site	0	-	0.29	4.15	0.61	0.07	6.68	0.35	2.31	0.68	False	sams-4	A
IV	5845602	5845603	DER_site	0	-	-0.33	0.78	0.07	-0.0	7.77	0.26	5.32	0.26	False	sams-4	A
IV	5845603	5845604	DER_site	0	-	-0.51	2.09	0.26	0.06	10.49	0.11	1.91	0.38	False	sams-4	A
IV	5845604	5845605	DER_site	0	-	0.18	0.0	-0.0	-0.0	0.0	1.0	1.74	0.42	False	sams-4	G
IV	5845973	5845974	DER_site	0	-	-0.8	7.17	0.9	0.07	7.49	0.28	3.45	0.18	False	sams-4	A
IV	5845974	5845975	DER_site	0	-	-3.53	2.98	1.07	0.07	3.06	0.22	0.0	1.0	False	sams-4	G
IV	5845975	5845976	DER_site	0	-	-3.49	11.89	2.11	0.07	9.18	0.16	1.67	0.43	True	sams-4	T
IV	5845976	5845977	DER_site	0	-	-1.85	7.65	0.98	0.07	8.82	0.36	9.35	0.05	False	sams-4	G
IV	5845977	5845978	DER_site	0	-	-0.11	1.19	0.06	-0.0	4.88	0.77	4.67	0.59	False	sams-4	G
IV	5845978	5845979	DER_site	0	-	-0.17	3.81	0.55	0.07	1.28	0.97	6.74	0.15	False	sams-4	T
IV	5845979	5845980	DER_site	0	-	-0.32	3.6	0.33	0.07	6.45	0.6	4.9	0.56	False	sams-4	G
IV	5845980	5845981	DER_site	0	-	0.24	15.5	2.42	0.13	6.49	0.59	2.67	0.85	True	sams-4	T
IV	5845981	5845982	DER_site	0	-	0.06	2.2	0.16	0.03	13.94	0.08	12.03	0.06	False	sams-4	T
IV	5845982	5845983	DER_site	0	-	0.12	1.15	0.05	-0.0	20.71	0.01	4.89	0.77	False	sams-4	C
IV	5845983	5845984	DER_site	0	-	0.52	3.15	0.43	0.07	7.05	0.32	0.74	0.95	False	sams-4	G
IV	5845984	5845985	DER_site	0	-	-0.63	3.31	0.29	0.06	13.1	0.11	6.91	0.33	False	sams-4	T
IV	5845985	5845986	DER_site	0	-	0.14	7.02	0.87	0.07	9.24	0.16	8.79	0.19	False	sams-4	T
IV	5845986	5845987	DER_site	0	-	0.0	0.89	0.08	0.0	4.01	0.68	11.2	0.08	False	sams-4	G
IV	5845987	5845988	DER_site	0	-	-0.18	2.96	0.25	0.05	14.77	0.06	5.35	0.5	False	sams-4	G
IV	5845988	5845989	DER_site	0	-	0.09	2.01	0.13	0.03	10.48	0.23	7.29	0.3	False	sams-4	A
IV	5845989	5845990	DER_site	0	-	0.45	8.33	1.1	0.07	12.08	0.15	8.16	0.42	False	sams-4	A
IV	5845990	5845991	DER_site	0	-	-0.18	1.7	0.1	0.01	15.13	0.06	10.19	0.12	False	sams-4	T
IV	5845991	5845992	DER_site	0	-	-0.22	1.9	0.12	0.02	17.68	0.02	6.78	0.34	False	sams-4	C
IV	5845992	5845993	DER_site	0	-	-0.81	6.79	0.83	0.07	5.75	0.68	6.88	0.33	False	sams-4	G
IV	5845993	5845994	DER_site	0	-	0.04	2.88	0.39	0.07	6.19	0.4	2.05	0.73	False	sams-4	C
IV	5845994	5845995	DER_site	0	-	-0.57	7.89	1.02	0.07	3.03	0.93	10.64	0.22	False	sams-4	A
IV	5845995	5845996	DER_site	0	-	-0.34	5.2	0.8	0.07	9.04	0.17	2.21	0.7	False	sams-4	C
IV	5845996	5845997	DER_site	0	-	-0.25	5.26	0.58	0.07	28.23	0.0	15.76	0.05	False	sams-4	T
IV	5845997	5845998	DER_site	0	-	-0.24	3.0	0.41	0.07	13.89	0.03	6.48	0.17	False	sams-4	C
IV	5845998	5845999	DER_site	0	-	0.24	5.18	0.57	0.07	3.87	0.87	5.92	0.43	False	sams-4	C
IV	5845999	5846000	DER_site	0	-	0.23	1.2	0.12	0.02	6.78	0.34	4.66	0.59	False	sams-4	C
IV	5846000	5846001	DER_site	0	-	-0.31	2.83	0.62	0.07	3.42	0.49	2.23	0.33	False	sams-4	A
IV	5846001	5846002	DER_site	0	-	-0.31	0.72	0.16	0.03	8.49	0.08	2.6	0.27	False	sams-4	G
IV	5846002	5846003	DER_site	0	-	0.01	4.58	0.48	0.07	9.84	0.13	6.53	0.37	False	sams-4	A
IV	5846003	5846004	DER_site	0	-	0.26	7.86	1.01	0.07	12.1	0.15	10.94	0.21	False	sams-4	A
IV	5846004	5846005	DER_site	0	-	-0.03	1.47	0.08	0.0	11.3	0.19	0.62	0.96	False	sams-4	C
IV	5846005	5846006	DER_site	0	-	-0.24	5.31	0.59	0.07	6.16	0.63	8.14	0.42	False	sams-4	T
IV	5846006	5846007	DER_site	0	-	0.28	4.2	0.42	0.07	10.21	0.25	11.72	0.16	False	sams-4	C
IV	5846007	5846008	DER_site	0	-	-0.0	2.39	0.18	0.04	6.33	0.61	12.32	0.06	False	sams-4	G
IV	5846008	5846009	DER_site	0	-	-0.14	1.99	0.24	0.05	6.21	0.4	7.42	0.28	False	sams-4	G
IV	5846009	5846010	DER_site	0	-	0.33	2.03	0.14	0.03	8.16	0.42	3.06	0.93	False	sams-4	T
IV	5846010	5846011	DER_site	0	-	-0.14	2.05	0.14	0.03	10.09	0.26	5.87	0.66	False	sams-4	C
IV	5846011	5846012	DER_site	0	-	-0.37	3.25	0.45	0.07	4.56	0.6	2.92	0.82	False	sams-4	T
IV	5846012	5846013	DER_site	0	-	-0.17	5.71	0.65	0.07	10.46	0.23	6.22	0.18	False	sams-4	A
IV	5846013	5846014	DER_site	0	-	-0.2	1.6	0.18	0.04	8.51	0.2	5.86	0.44	False	sams-4	C
IV	5846014	5846015	DER_site	0	-	-1.04	8.99	1.21	0.07	12.68	0.12	8.44	0.21	False	sams-4	T
IV	5846015	5846016	DER_site	0	-	-0.09	3.12	0.43	0.07	7.43	0.28	9.41	0.15	False	sams-4	C
IV	5846016	5846017	DER_site	0	-	-0.49	4.42	0.66	0.07	10.91	0.03	3.99	0.41	False	sams-4	G
IV	5846017	5846018	DER_site	0	-	0.05	2.91	0.63	0.07	8.39	0.08	2.9	0.23	False	sams-4	C
IV	5846018	5846019	DER_site	0	-	-1.26	1.59	0.68	0.07	2.5	0.29	1.87	0.39	False	sams-4	A
IV	5846019	5846020	DER_site	0	-	-1.36	3.21	0.7	0.07	2.2	0.7	4.08	0.13	False	sams-4	G
IV	5846020	5846021	DER_site	0	-	0.01	4.93	0.75	0.07	11.04	0.03	4.61	0.59	False	sams-4	T
IV	5846021	5846022	DER_site	0	-	-0.13	7.61	0.97	0.07	10.83	0.21	13.36	0.1	False	sams-4	T
IV	5846022	5846023	DER_site	0	-	-0.67	16.88	3.13	0.44	5.02	0.54	4.68	0.59	True	sams-4	C
IV	5846023	5846024	DER_site	0	-	0.02	1.09	0.24	0.05	3.72	0.44	1.26	0.87	False	sams-4	T
IV	5846024	5846025	DER_site	0	-	0.46	5.37	0.6	0.07	10.46	0.23	5.02	0.75	False	sams-4	T
IV	5846025	5846026	DER_site	0	-	2.09	15.1	2.35	0.11	0.27	0.87	9.54	0.3	True	sams-4	G
IV	5846026	5846027	DER_site	0	-	0.23	0.09	0.02	-0.0	2.79	0.59	2.83	0.59	False	sams-4	T
IV	5846027	5846028	DER_site	0	-	-0.02	12.06	2.14	0.07	7.39	0.12	3.54	0.74	True	sams-4	C
IV	5846028	5846029	DER_site	0	-	-0.6	0.05	0.09	0.01	0.5	0.78	2.0	0.37	False	sams-4	G
IV	5846029	5846030	DER_site	0	-	-1.63	5.34	1.16	0.07	2.89	0.58	1.28	0.53	True	sams-4	C
IV	5846030	5846031	DER_site	0	-	2.01	0.56	0.34	0.07	2.41	0.3	3.97	0.14	False	sams-4	A
IV	5846031	5846032	DER_site	0	-	0.05	0.74	0.16	0.03	2.34	0.67	3.53	0.17	False	sams-4	G
IV	5846032	5846033	DER_site	0	-	0.16	0.95	0.04	-0.0	3.54	0.9	11.52	0.17	False	sams-4	G
IV	5846033	5846034	DER_site	0	-	-0.07	1.95	0.13	0.02	8.32	0.4	8.79	0.19	False	sams-4	C
IV	5846034	5846035	DER_site	0	-	-0.19	6.3	0.75	0.07	2.72	0.95	6.44	0.6	False	sams-4	T
IV	5846035	5846036	DER_site	0	-	-0.27	7.02	0.87	0.07	9.6	0.29	5.27	0.73	False	sams-4	C
IV	5846036	5846037	DER_site	0	-	-1.3	15.7	2.46	0.14	6.18	0.63	6.53	0.16	True	sams-4	T
IV	5846037	5846038	DER_site	0	-	-0.74	9.32	1.27	0.07	13.26	0.1	9.87	0.13	False	sams-4	A
IV	5846263	5846264	DER_site	0	-	-1.83	16.44	2.6	0.19	8.01	0.43	5.49	0.24	True	sams-4	A
IV	5846264	5846265	DER_site	0	-	-1.89	11.93	1.75	0.07	7.45	0.49	3.87	0.42	True	sams-4	A
IV	5846265	5846266	DER_site	0	-	-1.95	19.62	3.23	0.49	9.29	0.16	8.42	0.21	True	sams-4	C
IV	5846266	5846267	DER_site	0	-	-0.94	6.27	1.0	0.07	3.51	0.74	1.64	0.8	True	sams-4	C
IV	5846267	5846268	DER_site	0	-	-0.33	10.79	1.54	0.07	4.99	0.76	5.17	0.52	True	sams-4	A
IV	5846268	5846269	DER_site	0	-	0.06	3.27	0.29	0.06	8.2	0.41	3.32	0.51	False	sams-4	G
IV	5846269	5846270	DER_site	0	-	-0.13	2.29	0.29	0.06	4.21	0.65	0.27	0.87	False	sams-4	T
IV	5846270	5846271	DER_site	0	-	0.24	0.97	0.21	0.05	8.5	0.08	4.6	0.1	False	sams-4	G
IV	5846271	5846272	DER_site	0	-	0.09	5.21	0.58	0.07	4.45	0.81	7.72	0.26	False	sams-4	T
IV	5846272	5846273	DER_site	0	-	-2.2	3.48	0.49	0.07	10.74	0.1	0.0	1.0	False	sams-4	G
IV	5846273	5846274	DER_site	0	-	-2.99	6.27	0.74	0.07	7.09	0.53	0.0	1.0	False	sams-4	T
IV	5846274	5846275	DER_site	0	-	1.27	0.0	-0.0	-0.0	2.17	0.34	2.59	0.27	False	sams-4	A
IV	5846275	5846276	DER_site	0	-	0.17	0.0	-0.0	-0.0	0.14	0.93	3.4	0.18	False	sams-4	G
IV	5846276	5846277	DER_site	0	-	-0.77	2.97	0.4	0.07	7.14	0.31	0.74	0.69	False	sams-4	A
IV	5846277	5846278	DER_site	0	-	-1.37	6.1	0.72	0.07	6.26	0.62	5.89	0.44	False	sams-4	A
IV	5846278	5846279	DER_site	0	-	-0.98	3.03	0.66	0.07	4.25	0.37	2.77	0.25	False	sams-4	C
IV	5846279	5846280	DER_site	0	-	0.03	1.67	0.19	0.04	6.61	0.36	9.59	0.14	False	sams-4	A
IV	5846280	5846281	DER_site	0	-	-0.79	3.34	0.73	0.07	6.82	0.15	3.43	0.49	False	sams-4	G
IV	5846281	5846282	DER_site	0	-	-1.26	11.47	2.02	0.07	11.21	0.02	6.54	0.37	False	sams-4	C
IV	5846282	5846283	DER_site	0	-	-0.33	0.0	-0.0	-0.0	0.32	0.85	2.58	0.28	False	sams-4	C
IV	5846283	5846284	DER_site	0	-	-0.32	4.03	0.59	0.07	2.98	0.56	4.63	0.33	False	sams-4	C
IV	5846284	5846285	DER_site	0	-	0.02	3.18	0.28	0.06	18.18	0.02	9.35	0.15	False	sams-4	T
IV	5846285	5846286	DER_site	0	-	0.61	2.91	0.39	0.07	5.92	0.43	9.07	0.06	False	sams-4	A
IV	5846286	5846287	DER_site	0	-	-0.38	4.63	0.49	0.07	19.16	0.01	4.04	0.4	False	sams-4	C
IV	5846287	5846288	DER_site	0	-	0.01	5.4	0.6	0.07	28.85	0.0	7.43	0.49	False	sams-4	G
IV	5846288	5846289	DER_site	0	-	-0.02	0.73	0.02	-0.0	19.98	0.01	5.63	0.47	False	sams-4	G
IV	5846289	5846290	DER_site	0	-	0.05	3.16	0.27	0.06	6.85	0.33	15.18	0.02	False	sams-4	G
IV	5846290	5846291	DER_site	0	-	0.13	7.92	1.02	0.07	5.59	0.69	10.26	0.25	False	sams-4	G
IV	5846291	5846292	DER_site	0	-	-0.41	4.39	0.45	0.07	3.84	0.87	5.58	0.69	False	sams-4	A
IV	5846292	5846293	DER_site	0	-	0.05	10.0	1.39	0.07	5.72	0.68	5.85	0.66	False	sams-4	G
IV	5846293	5846294	DER_site	0	-	0.01	1.96	0.13	0.02	11.17	0.19	12.77	0.12	False	sams-4	C
IV	5846294	5846295	DER_site	0	-	0.09	4.7	0.5	0.07	13.52	0.1	7.49	0.48	False	sams-4	C
IV	5846295	5846296	DER_site	0	-	-0.44	4.51	0.47	0.07	9.65	0.29	7.11	0.52	False	sams-4	T
IV	5846296	5846297	DER_site	0	-	0.09	3.96	0.39	0.07	1.19	1.0	9.18	0.33	False	sams-4	C
IV	5846297	5846298	DER_site	0	-	-0.17	4.16	0.41	0.07	14.69	0.07	16.76	0.03	False	sams-4	T
IV	5846298	5846299	DER_site	0	-	0.39	1.45	0.08	0.0	8.16	0.42	14.81	0.06	False	sams-4	G
IV	5846299	5846300	DER_site	0	-	0.17	1.27	0.06	-0.0	6.54	0.59	10.04	0.26	False	sams-4	T
IV	5846300	5846301	DER_site	0	-	-0.29	5.6	0.88	0.07	6.46	0.37	3.01	0.56	False	sams-4	C
IV	5846301	5846302	DER_site	0	-	0.03	0.67	0.02	-0.0	5.59	0.69	9.9	0.27	False	sams-4	T
IV	5846302	5846303	DER_site	0	-	0.02	9.04	1.22	0.07	6.68	0.57	11.78	0.16	False	sams-4	A
IV	5846303	5846304	DER_site	0	-	0.16	0.55	0.01	-0.0	8.9	0.35	11.97	0.15	False	sams-4	A
IV	5846304	5846305	DER_site	0	-	-0.04	2.42	0.18	0.04	13.34	0.1	8.88	0.35	False	sams-4	G
IV	5846305	5846306	DER_site	0	-	-0.14	1.63	0.09	0.01	7.82	0.45	9.78	0.28	False	sams-4	C
IV	5846306	5846307	DER_site	0	-	0.12	0.78	0.03	-0.0	16.33	0.04	8.5	0.39	False	sams-4	C
IV	5846307	5846308	DER_site	0	-	0.13	6.92	0.85	0.07	15.32	0.05	5.11	0.75	False	sams-4	T
IV	5846308	5846309	DER_site	0	-	-0.49	7.25	0.91	0.07	11.85	0.16	3.85	0.7	False	sams-4	C
IV	5846309	5846310	DER_site	0	-	-0.36	7.41	1.22	0.07	20.71	0.0	4.27	0.37	False	sams-4	C
IV	5846310	5846311	DER_site	0	-	-0.04	1.26	0.13	0.02	12.63	0.05	8.62	0.2	False	sams-4	A
IV	5846311	5846312	DER_site	0	-	-0.18	1.23	0.27	0.06	2.4	0.66	9.79	0.04	False	sams-4	C
IV	5846312	5846313	DER_site	0	-	-0.07	2.58	0.34	0.07	17.68	0.01	15.23	0.02	False	sams-4	T
IV	5846313	5846314	DER_site	0	-	0.01	0.83	0.07	0.0	33.63	0.0	13.22	0.04	False	sams-4	T
IV	5846314	5846315	DER_site	0	-	-0.15	4.49	0.67	0.07	20.32	0.0	6.02	0.2	False	sams-4	T
IV	5846315	5846316	DER_site	0	-	-0.23	2.79	0.23	0.05	14.65	0.07	13.0	0.04	False	sams-4	T
IV	5846316	5846317	DER_site	0	-	-0.39	6.69	1.08	0.07	6.53	0.37	13.48	0.04	False	sams-4	C
IV	5846317	5846318	DER_site	0	-	-0.2	5.85	0.68	0.07	11.93	0.15	4.11	0.39	False	sams-4	C
IV	5846318	5846319	DER_site	0	-	-0.4	4.88	0.52	0.07	7.85	0.45	6.36	0.38	False	sams-4	T
IV	5846319	5846320	DER_site	0	-	0.36	1.12	0.11	0.02	6.71	0.35	12.58	0.05	False	sams-4	T
IV	5846320	5846321	DER_site	0	-	-0.24	3.81	0.36	0.07	5.99	0.42	9.25	0.16	False	sams-4	G
IV	5846321	5846322	DER_site	0	-	0.36	4.12	0.6	0.07	6.32	0.39	0.64	0.96	False	sams-4	A
IV	5846322	5846323	DER_site	0	-	-0.47	7.04	0.87	0.07	14.02	0.08	2.36	0.88	False	sams-4	A
IV	5846323	5846324	DER_site	0	-	-0.69	14.41	2.22	0.08	12.47	0.13	0.39	0.82	True	sams-4	C
IV	5846324	5846325	DER_site	0	-	-0.08	4.92	0.53	0.07	11.04	0.2	7.96	0.44	False	sams-4	A
IV	5846325	5846326	DER_site	0	-	-0.96	13.83	2.1	0.07	11.44	0.18	4.94	0.55	False	sams-4	C
IV	5846326	5846327	DER_site	0	-	-0.58	5.86	0.68	0.07	11.77	0.16	3.59	0.73	False	sams-4	A
IV	5846327	5846328	DER_site	0	-	-1.5	13.42	2.03	0.07	5.63	0.69	5.64	0.23	True	sams-4	A
IV	5846328	5846329	DER_site	0	-	-0.73	7.29	1.2	0.07	3.55	0.74	5.64	0.23	False	sams-4	C
IV	5846329	5846330	DER_site	0	-	-0.61	3.94	0.38	0.07	6.58	0.58	5.87	0.21	False	sams-4	G
IV	5846330	5846331	DER_site	0	-	0.12	2.88	0.39	0.07	14.76	0.02	0.44	0.98	False	sams-4	C
IV	5846331	5846332	DER_site	0	-	0.2	0.57	0.12	0.02	0.74	0.95	5.09	0.28	False	sams-4	C
IV	5846332	5846333	DER_site	0	-	-0.32	0.77	0.17	0.04	9.29	0.05	1.89	0.39	False	sams-4	G
IV	5846333	5846334	DER_site	0	-	-0.19	6.63	1.07	0.07	1.79	0.94	7.88	0.1	False	sams-4	T
IV	5846334	5846335	DER_site	0	-	-0.22	8.18	1.07	0.07	8.61	0.38	9.65	0.05	False	sams-4	A
IV	5846335	5846336	DER_site	0	-	-0.35	8.27	1.09	0.07	7.3	0.29	3.53	0.74	False	sams-4	A
IV	5846336	5846337	DER_site	0	-	-0.3	7.32	0.92	0.07	6.45	0.6	4.69	0.58	False	sams-4	A
IV	5846337	5846338	DER_site	0	-	-0.17	0.86	0.03	-0.0	10.6	0.23	10.17	0.25	False	sams-4	A
IV	5846338	5846339	DER_site	0	-	0.1	1.71	0.1	0.01	12.21	0.14	6.02	0.42	False	sams-4	T
IV	5846339	5846340	DER_site	0	-	0.16	1.21	0.06	-0.0	5.19	0.74	9.08	0.34	False	sams-4	A
IV	5846340	5846341	DER_site	0	-	0.06	0.32	0.02	-0.0	6.42	0.38	5.09	0.53	False	sams-4	A
IV	5846341	5846342	DER_site	0	-	-0.05	1.44	0.08	0.0	7.48	0.49	6.61	0.16	False	sams-4	A
IV	5846342	5846343	DER_site	0	-	-0.7	6.17	0.73	0.07	5.53	0.48	5.43	0.25	False	sams-4	G
IV	5846343	5846344	DER_site	0	-	-0.71	1.42	0.31	0.06	5.6	0.23	4.72	0.32	False	sams-4	C
IV	5846344	5846345	DER_site	0	-	-0.81	4.76	1.03	0.07	1.81	0.77	4.77	0.31	False	sams-4	A
IV	5846345	5846346	DER_site	0	-	0.37	2.04	0.44	0.07	4.66	0.32	3.04	0.55	False	sams-4	A
IV	5846346	5846347	DER_site	0	-	0.29	4.71	0.71	0.07	3.34	0.76	3.69	0.45	False	sams-4	C
IV	5846347	5846348	DER_site	0	-	0.3	1.2	0.12	0.02	8.49	0.2	9.42	0.15	False	sams-4	T
IV	5846348	5846349	DER_site	0	-	-0.14	4.31	0.44	0.07	6.43	0.6	0.74	0.69	False	sams-4	A
IV	5846349	5846350	DER_site	0	-	-0.57	2.56	0.33	0.07	5.32	0.5	9.13	0.17	False	sams-4	C
IV	5846350	5846351	DER_site	0	-	-0.38	1.48	0.16	0.03	7.59	0.27	5.2	0.52	False	sams-4	C
IV	5846351	5846352	DER_site	0	-	0.07	0.67	0.06	-0.0	12.15	0.06	5.64	0.46	False	sams-4	T
IV	5846352	5846353	DER_site	0	-	0.45	2.7	0.36	0.07	11.64	0.07	2.08	0.91	False	sams-4	A
IV	5846353	5846354	DER_site	0	-	-0.86	4.57	0.69	0.07	3.09	0.8	0.67	0.72	True	sams-4	C
IV	5846354	5846355	DER_site	0	-	0.26	0.66	0.14	0.03	1.43	0.84	1.58	0.81	False	sams-4	A
IV	5846355	5846356	DER_site	0	-	0.69	7.89	1.02	0.07	6.87	0.33	9.38	0.31	False	sams-4	A
IV	5846356	5846357	DER_site	0	-	0.86	7.97	1.03	0.07	14.11	0.08	9.15	0.17	False	sams-4	A
IV	5846357	5846358	DER_site	0	-	-0.98	6.2	0.73	0.07	16.07	0.04	3.68	0.45	False	sams-4	C
IV	5846358	5846359	DER_site	0	-	-0.06	1.74	0.11	0.02	20.27	0.01	7.37	0.29	False	sams-4	T
IV	5846359	5846360	DER_site	0	-	-0.6	5.17	0.8	0.07	23.61	0.0	6.54	0.37	False	sams-4	T
IV	5846360	5846361	DER_site	0	-	0.13	3.12	0.27	0.06	6.43	0.6	12.33	0.14	False	sams-4	T
IV	5846361	5846362	DER_site	0	-	0.22	2.46	0.32	0.06	11.37	0.08	7.2	0.13	False	sams-4	C
IV	5846362	5846363	DER_site	0	-	0.95	2.68	0.35	0.07	5.3	0.51	2.72	0.61	False	sams-4	G
IV	5846363	5846364	DER_site	0	-	0.11	4.69	0.71	0.07	4.74	0.58	4.81	0.57	False	sams-4	C
IV	5846364	5846365	DER_site	0	-	-1.94	0.67	0.39	0.07	3.94	0.14	0.0	1.0	False	sams-4	A
IV	5846365	5846366	DER_site	0	-	-0.36	0.0	-0.0	-0.0	4.67	0.1	2.07	0.35	False	sams-4	G
IV	5846366	5846367	DER_site	0	-	-0.73	3.58	0.78	0.07	2.28	0.68	4.97	0.29	False	sams-4	G
IV	5846367	5846368	DER_site	0	-	-1.1	0.02	0.06	-0.0	1.62	0.45	0.0	1.0	False	sams-4	C
IV	5846369	5846370	DER_site	0	-	-1.14	0.03	0.06	-0.0	4.55	0.1	0.0	1.0	False	sams-4	G
IV	5846370	5846371	DER_site	0	-	0.45	1.06	0.23	0.05	4.32	0.36	1.92	0.38	False	sams-4	A
IV	5846371	5846372	DER_site	0	-	0.55	4.04	0.4	0.07	8.53	0.38	5.55	0.7	False	sams-4	C
IV	5846372	5846373	DER_site	0	-	-0.79	4.93	0.75	0.07	5.02	0.54	4.28	0.37	False	sams-4	T
IV	5846373	5846374	DER_site	0	-	-0.62	2.04	0.14	0.03	8.72	0.37	9.65	0.05	False	sams-4	T
IV	5846374	5846375	DER_site	0	-	-1.31	5.24	0.58	0.07	8.31	0.4	5.21	0.07	False	sams-4	T
IV	5846375	5846376	DER_site	0	-	-0.14	2.27	0.49	0.07	2.31	0.68	4.44	0.35	False	sams-4	C
IV	5846376	5846377	DER_site	0	-	-1.06	1.61	0.35	0.07	4.74	0.32	0.0	1.0	False	sams-4	T
IV	5846377	5846378	DER_site	0	-	-1.07	2.11	0.26	0.06	9.21	0.16	4.12	0.13	False	sams-4	C
IV	5846378	5846379	DER_site	0	-	-0.73	1.24	0.27	0.06	6.13	0.19	0.0	1.0	False	sams-4	G
IV	5846379	5846380	DER_site	0	-	-0.75	3.43	0.74	0.07	4.28	0.37	1.66	0.44	False	sams-4	C
IV	5846380	5846381	DER_site	0	-	-0.33	0.87	0.19	0.04	4.24	0.37	0.0	1.0	False	sams-4	T
IV	5846381	5846382	DER_site	0	-	1.27	0.0	-0.0	-0.0	4.49	0.11	1.54	0.46	False	sams-4	A
IV	5846382	5846383	DER_site	0	-	-0.53	0.0	-0.0	-0.0	1.61	0.45	0.0	1.0	False	sams-4	C
IV	5846383	5846384	DER_site	0	-	0.16	0.0	-0.0	-0.0	2.32	0.31	0.0	1.0	False	sams-4	T
IV	5848657	5848658	DER_site	0	+	-0.37	0.13	0.14	0.03	4.52	0.1	1.03	0.6	False	sams-3	C
IV	5848658	5848659	DER_site	0	+	0.17	0.92	0.2	0.05	6.0	0.2	0.76	0.68	False	sams-3	G
IV	5848659	5848660	DER_site	0	+	1.88	5.48	1.19	0.07	3.83	0.43	4.11	0.13	False	sams-3	A
IV	5848660	5848661	DER_site	0	+	-0.85	0.18	0.17	0.04	3.55	0.17	1.89	0.39	False	sams-3	A
IV	5848661	5848662	DER_site	0	+	-0.4	0.38	0.27	0.06	0.09	0.96	4.42	0.11	False	sams-3	G
IV	5848662	5848663	DER_site	0	+	-0.16	6.42	0.77	0.07	8.07	0.43	1.92	0.38	False	sams-3	T
IV	5848663	5848664	DER_site	0	+	-0.09	5.56	0.87	0.07	8.29	0.22	1.03	0.6	False	sams-3	G
IV	5848664	5848665	DER_site	0	+	-0.12	11.27	1.63	0.07	14.95	0.06	5.05	0.28	False	sams-3	T
IV	5848665	5848666	DER_site	0	+	-0.03	2.43	0.18	0.04	20.37	0.0	6.36	0.61	False	sams-3	T
IV	5848666	5848667	DER_site	0	+	-0.22	4.96	0.54	0.07	9.76	0.14	9.78	0.28	False	sams-3	T
IV	5848667	5848668	DER_site	0	+	0.23	0.77	0.07	-0.0	2.96	0.81	7.71	0.26	False	sams-3	C
IV	5848668	5848669	DER_site	0	+	0.19	1.41	0.15	0.03	10.95	0.09	7.5	0.28	False	sams-3	A
IV	5848669	5848670	DER_site	0	+	0.01	0.26	0.06	-0.0	3.91	0.42	19.18	0.0	False	sams-3	A
IV	5848670	5848671	DER_site	0	+	-0.12	0.32	0.07	-0.0	4.01	0.4	8.13	0.09	False	sams-3	C
IV	5848671	5848672	DER_site	0	+	-0.4	3.97	0.39	0.07	11.05	0.2	2.78	0.84	False	sams-3	C
IV	5848672	5848673	DER_site	0	+	-0.12	3.11	0.43	0.07	14.19	0.03	8.38	0.21	False	sams-3	T
IV	5848673	5848674	DER_site	0	+	0.21	3.75	0.54	0.07	3.51	0.74	10.1	0.04	False	sams-3	T
IV	5848674	5848675	DER_site	0	+	0.37	8.25	1.39	0.07	8.31	0.22	6.33	0.39	False	sams-3	A
IV	5848675	5848676	DER_site	0	+	0.44	2.87	0.62	0.07	1.41	0.84	4.52	0.34	False	sams-3	C
IV	5848676	5848677	DER_site	0	+	-0.06	0.12	0.0	-0.0	4.9	0.56	4.89	0.56	False	sams-3	A
IV	5848677	5848678	DER_site	0	+	0.11	3.05	0.26	0.06	6.23	0.62	4.68	0.59	False	sams-3	A
IV	5848678	5848679	DER_site	0	+	-0.38	5.61	0.88	0.07	7.77	0.26	5.3	0.51	False	sams-3	C
IV	5848679	5848680	DER_site	0	+	0.25	0.63	0.05	-0.0	2.92	0.82	9.73	0.14	False	sams-3	C
IV	5848680	5848681	DER_site	0	+	-0.78	3.82	0.37	0.07	6.77	0.56	5.17	0.52	False	sams-3	A
IV	5848681	5848682	DER_site	0	+	-0.44	2.45	0.31	0.06	7.55	0.27	2.97	0.56	False	sams-3	A
IV	5848682	5848683	DER_site	0	+	-0.96	4.22	0.62	0.07	8.66	0.19	8.1	0.23	False	sams-3	A
IV	5848683	5848684	DER_site	0	+	0.03	0.51	0.04	-0.0	8.78	0.19	4.14	0.66	False	sams-3	C
IV	5848684	5848685	DER_site	0	+	0.24	4.39	0.65	0.07	1.74	0.78	4.37	0.63	False	sams-3	A
IV	5848685	5848686	DER_site	0	+	0.63	6.51	0.78	0.07	7.67	0.26	4.04	0.67	False	sams-3	A
IV	5848686	5848687	DER_site	0	+	0.87	6.61	0.8	0.07	8.37	0.4	5.4	0.49	False	sams-3	A
IV	5848687	5848688	DER_site	0	+	1.3	7.87	1.31	0.07	13.41	0.04	6.95	0.33	False	sams-3	A
IV	5848688	5848689	DER_site	0	+	0.54	3.64	0.52	0.07	3.6	0.73	7.25	0.12	False	sams-3	T
IV	5848689	5848690	DER_site	0	+	0.14	1.14	0.25	0.05	5.17	0.27	2.67	0.61	False	sams-3	G
IV	5848690	5848691	DER_site	0	+	-0.06	1.21	0.06	-0.0	7.78	0.45	8.3	0.22	False	sams-3	T
IV	5848691	5848692	DER_site	0	+	-0.07	0.87	0.08	0.0	2.53	0.86	2.26	0.69	False	sams-3	C
IV	5848692	5848693	DER_site	0	+	-0.08	1.59	0.09	0.01	4.68	0.79	5.2	0.27	False	sams-3	G
IV	5848693	5848694	DER_site	0	+	-0.04	0.42	0.03	-0.0	4.09	0.67	8.91	0.18	False	sams-3	C
IV	5848694	5848695	DER_site	0	+	0.28	2.61	0.34	0.07	4.83	0.57	7.13	0.13	False	sams-3	A
IV	5848695	5848696	DER_site	0	+	0.02	6.57	0.79	0.07	7.31	0.5	2.55	0.64	False	sams-3	A
IV	5848696	5848697	DER_site	0	+	0.15	2.93	0.24	0.05	9.04	0.34	8.55	0.2	False	sams-3	C
IV	5848697	5848698	DER_site	0	+	-0.1	9.27	1.26	0.07	6.33	0.61	1.92	0.93	True	sams-3	A
IV	5848698	5848699	DER_site	0	+	0.26	11.47	1.66	0.07	8.0	0.24	7.21	0.51	False	sams-3	C
IV	5848699	5848700	DER_site	0	+	0.15	3.89	0.38	0.07	8.91	0.35	4.85	0.77	False	sams-3	A
IV	5848700	5848701	DER_site	0	+	0.02	3.82	0.37	0.07	6.4	0.6	10.64	0.1	False	sams-3	A
IV	5848701	5848702	DER_site	0	+	0.21	3.02	0.26	0.06	9.37	0.31	10.54	0.1	False	sams-3	G
IV	5848702	5848703	DER_site	0	+	-0.12	2.66	0.21	0.05	7.57	0.48	12.62	0.13	False	sams-3	T
IV	5848703	5848704	DER_site	0	+	-0.12	1.39	0.07	0.0	8.02	0.43	14.1	0.08	False	sams-3	T
IV	5848704	5848705	DER_site	0	+	0.22	14.55	2.24	0.09	9.73	0.14	13.59	0.09	False	sams-3	C
IV	5848705	5848706	DER_site	0	+	0.1	8.96	1.21	0.07	9.11	0.33	14.75	0.06	False	sams-3	C
IV	5848706	5848707	DER_site	0	+	-0.17	2.11	0.15	0.03	17.46	0.03	8.03	0.43	False	sams-3	T
IV	5848707	5848708	DER_site	0	+	-0.27	3.73	0.35	0.07	22.89	0.0	17.93	0.02	False	sams-3	T
IV	5848708	5848709	DER_site	0	+	-0.3	2.47	0.32	0.06	21.24	0.0	26.7	0.0	False	sams-3	T
IV	5848709	5848710	DER_site	0	+	-0.27	5.24	0.81	0.07	11.81	0.07	3.92	0.69	False	sams-3	T
IV	5848710	5848711	DER_site	0	+	0.01	0.24	0.05	-0.0	3.48	0.48	1.07	0.9	False	sams-3	C
IV	5848711	5848712	DER_site	0	+	-0.06	1.5	0.08	0.01	3.97	0.86	6.18	0.4	False	sams-3	A
IV	5848712	5848713	DER_site	0	+	-0.24	3.17	0.28	0.06	8.63	0.37	6.12	0.41	False	sams-3	C
IV	5848713	5848714	DER_site	0	+	-0.38	7.4	1.22	0.07	7.72	0.26	8.5	0.2	False	sams-3	C
IV	5848714	5848715	DER_site	0	+	-0.12	2.66	0.21	0.05	4.28	0.83	6.22	0.4	False	sams-3	T
IV	5848715	5848716	DER_site	0	+	0.22	2.04	0.14	0.03	29.33	0.0	2.53	0.96	False	sams-3	C
IV	5848716	5848717	DER_site	0	+	0.21	10.12	1.42	0.07	14.29	0.07	5.52	0.48	False	sams-3	C
IV	5848717	5848718	DER_site	0	+	0.2	2.03	0.25	0.05	2.47	0.87	4.1	0.66	False	sams-3	G
IV	5848718	5848719	DER_site	0	+	0.25	4.36	0.44	0.07	11.36	0.18	3.71	0.45	False	sams-3	A
IV	5848719	5848720	DER_site	0	+	0.44	6.15	0.73	0.07	8.72	0.37	1.89	0.76	False	sams-3	A
IV	5848720	5848721	DER_site	0	+	-0.09	7.9	1.02	0.07	13.44	0.1	1.48	0.83	False	sams-3	T
IV	5848721	5848722	DER_site	0	+	-0.19	12.71	1.89	0.07	22.46	0.0	4.96	0.55	False	sams-3	C
IV	5848722	5848723	DER_site	0	+	0.03	5.62	0.64	0.07	4.59	0.8	5.54	0.48	False	sams-3	T
IV	5848723	5848724	DER_site	0	+	-0.42	5.85	0.68	0.07	10.69	0.22	3.34	0.5	False	sams-3	G
IV	5848724	5848725	DER_site	0	+	-0.04	1.11	0.05	-0.0	17.38	0.03	17.74	0.02	False	sams-3	T
IV	5848725	5848726	DER_site	0	+	0.13	1.95	0.13	0.02	8.57	0.38	10.82	0.21	False	sams-3	C
IV	5848726	5848727	DER_site	0	+	0.17	5.46	0.61	0.07	11.37	0.18	4.89	0.77	False	sams-3	T
IV	5848727	5848728	DER_site	0	+	-0.03	4.3	0.44	0.07	4.52	0.81	9.53	0.3	False	sams-3	C
IV	5848728	5848729	DER_site	0	+	0.04	2.18	0.15	0.03	6.98	0.54	8.38	0.4	False	sams-3	T
IV	5848729	5848730	DER_site	0	+	-0.09	2.11	0.15	0.03	8.22	0.41	6.24	0.4	False	sams-3	G
IV	5848730	5848731	DER_site	0	+	-0.03	3.14	0.27	0.06	10.43	0.24	9.19	0.33	False	sams-3	A
IV	5848731	5848732	DER_site	0	+	-0.55	8.57	1.14	0.07	9.25	0.32	6.07	0.64	False	sams-3	A
IV	5848732	5848733	DER_site	0	+	-0.44	6.06	0.96	0.07	14.19	0.03	7.52	0.11	False	sams-3	G
IV	5848733	5848734	DER_site	0	+	-0.15	2.29	0.17	0.04	6.82	0.56	4.22	0.65	False	sams-3	G
IV	5848734	5848735	DER_site	0	+	0.12	14.57	2.25	0.09	5.55	0.7	4.61	0.33	True	sams-3	G
IV	5848735	5848736	DER_site	0	+	0.16	4.46	0.46	0.07	5.98	0.43	5.76	0.67	False	sams-3	C
IV	5848736	5848737	DER_site	0	+	-0.07	2.08	0.14	0.03	2.56	0.96	8.69	0.37	False	sams-3	A
IV	5848737	5848738	DER_site	0	+	0.22	3.4	0.31	0.06	6.38	0.6	7.38	0.5	False	sams-3	T
IV	5848738	5848739	DER_site	0	+	0.57	6.78	1.1	0.07	0.73	0.7	8.76	0.19	False	sams-3	C
IV	5848739	5848740	DER_site	0	+	0.7	5.7	0.65	0.07	4.54	0.6	6.3	0.61	False	sams-3	C
IV	5848740	5848741	DER_site	0	+	0.54	2.74	0.22	0.05	4.76	0.78	6.33	0.61	False	sams-3	T
IV	5848741	5848742	DER_site	0	+	-0.04	3.84	0.37	0.07	10.09	0.12	4.1	0.39	False	sams-3	G
IV	5848742	5848743	DER_site	0	+	0.02	4.63	0.49	0.07	16.38	0.04	4.5	0.34	False	sams-3	A
IV	5848743	5848744	DER_site	0	+	-0.54	5.38	0.84	0.07	4.88	0.3	5.88	0.44	False	sams-3	C
IV	5848744	5848745	DER_site	0	+	-1.08	9.11	1.56	0.07	8.77	0.19	12.09	0.06	False	sams-3	A
IV	5848745	5848746	DER_site	0	+	1.05	4.07	0.4	0.07	7.3	0.29	9.58	0.14	False	sams-3	A
IV	5848747	5848748	DER_site	0	+	-1.02	1.93	0.42	0.07	3.81	0.43	1.06	0.59	False	sams-3	A
IV	5848748	5848749	DER_site	0	+	0.06	1.93	0.23	0.05	7.25	0.3	4.05	0.4	False	sams-3	T
IV	5848749	5848750	DER_site	0	+	0.08	2.35	0.3	0.06	6.78	0.34	3.73	0.44	False	sams-3	G
IV	5848750	5848751	DER_site	0	+	-0.19	1.21	0.12	0.02	6.2	0.4	4.94	0.29	False	sams-3	T
IV	5848751	5848752	DER_site	0	+	-0.6	2.42	0.52	0.07	7.43	0.12	1.1	0.58	False	sams-3	G
IV	5848752	5848753	DER_site	0	+	-0.11	5.01	0.77	0.07	3.61	0.73	1.77	0.78	False	sams-3	T
IV	5848753	5848754	DER_site	0	+	-0.71	5.34	0.83	0.07	2.82	0.59	5.11	0.28	False	sams-3	G
IV	5848754	5848755	DER_site	0	+	-0.38	10.58	1.85	0.07	14.35	0.03	7.69	0.1	False	sams-3	A
IV	5848755	5848756	DER_site	0	+	-0.56	2.43	0.31	0.06	7.22	0.3	2.31	0.68	False	sams-3	C
IV	5848756	5848757	DER_site	0	+	-0.14	2.01	0.13	0.03	7.81	0.45	4.25	0.37	False	sams-3	C
IV	5848757	5848758	DER_site	0	+	1.79	2.51	0.54	0.07	1.9	0.39	3.86	0.43	False	sams-3	A
IV	5848758	5848759	DER_site	0	+	1.79	2.51	0.54	0.07	2.46	0.29	3.82	0.43	False	sams-3	G
IV	5848887	5848888	DER_site	0	+	-0.25	0.32	0.24	0.05	1.29	0.52	2.03	0.36	False	sams-3	A
IV	5848888	5848889	DER_site	0	+	-0.31	2.33	0.51	0.07	2.94	0.57	1.45	0.48	False	sams-3	T
IV	5848889	5848890	DER_site	0	+	-0.13	7.62	0.97	0.07	16.65	0.01	5.46	0.71	False	sams-3	C
IV	5848890	5848891	DER_site	0	+	0.15	1.75	0.11	0.02	18.31	0.02	5.44	0.71	False	sams-3	T
IV	5848891	5848892	DER_site	0	+	-0.26	5.41	0.61	0.07	12.14	0.06	8.18	0.42	False	sams-3	C
IV	5848892	5848893	DER_site	0	+	-0.11	1.82	0.21	0.05	7.1	0.31	12.84	0.05	False	sams-3	G
IV	5848893	5848894	DER_site	0	+	0.21	4.87	0.74	0.07	4.72	0.32	3.86	0.43	False	sams-3	G
IV	5848894	5848895	DER_site	0	+	0.58	0.27	0.06	-0.0	4.04	0.4	3.86	0.43	False	sams-3	A
IV	5848895	5848896	DER_site	0	+	0.15	0.28	0.06	-0.0	5.92	0.2	2.03	0.73	False	sams-3	C
IV	5848896	5848897	DER_site	0	+	1.6	5.58	0.87	0.07	0.59	0.74	7.02	0.32	False	sams-3	G
IV	5848897	5848898	DER_site	0	+	0.25	6.47	1.04	0.07	5.59	0.23	4.42	0.62	False	sams-3	C
IV	5848898	5848899	DER_site	0	+	-0.08	1.71	0.1	0.01	7.65	0.47	10.83	0.09	False	sams-3	T
IV	5848899	5848900	DER_site	0	+	-0.33	2.65	0.21	0.05	6.45	0.6	4.58	0.33	False	sams-3	G
IV	5848900	5848901	DER_site	0	+	-0.16	9.02	1.22	0.07	10.91	0.21	6.21	0.62	False	sams-3	T
IV	5848901	5848902	DER_site	0	+	-0.19	6.42	1.03	0.07	12.36	0.05	3.74	0.71	False	sams-3	T
IV	5848902	5848903	DER_site	0	+	0.06	8.99	1.21	0.07	15.95	0.04	2.82	0.83	False	sams-3	C
IV	5848903	5848904	DER_site	0	+	0.14	6.66	0.81	0.07	14.62	0.07	10.82	0.09	False	sams-3	T
IV	5848904	5848905	DER_site	0	+	-0.53	4.05	0.4	0.07	11.51	0.17	3.15	0.79	False	sams-3	T
IV	5848905	5848906	DER_site	0	+	-0.32	4.71	0.5	0.07	6.3	0.39	3.83	0.43	False	sams-3	G
IV	5848906	5848907	DER_site	0	+	0.12	4.67	0.7	0.07	8.54	0.07	6.74	0.15	False	sams-3	A
IV	5848907	5848908	DER_site	0	+	-1.15	10.02	1.4	0.07	6.49	0.37	11.08	0.09	False	sams-3	T
IV	5848908	5848909	DER_site	0	+	-0.16	2.1	0.46	0.07	3.42	0.49	4.97	0.29	False	sams-3	G
IV	5848909	5848910	DER_site	0	+	-0.04	1.08	0.05	-0.0	11.6	0.17	7.5	0.28	False	sams-3	C
IV	5848910	5848911	DER_site	0	+	-0.06	0.46	0.01	-0.0	9.78	0.28	15.37	0.05	False	sams-3	T
IV	5848911	5848912	DER_site	0	+	0.39	6.52	1.05	0.07	3.44	0.75	9.93	0.13	False	sams-3	C
IV	5848912	5848913	DER_site	0	+	0.26	6.06	0.71	0.07	0.96	0.99	8.33	0.4	False	sams-3	A
IV	5848913	5848914	DER_site	0	+	-0.39	6.41	0.77	0.07	6.69	0.57	8.83	0.36	False	sams-3	T
IV	5848914	5848915	DER_site	0	+	0.13	11.48	1.66	0.07	6.84	0.55	11.24	0.19	False	sams-3	T
IV	5848915	5848916	DER_site	0	+	0.29	9.34	1.27	0.07	6.94	0.54	12.37	0.14	False	sams-3	T
IV	5848916	5848917	DER_site	0	+	0.77	10.58	1.5	0.07	5.07	0.75	5.69	0.68	False	sams-3	G
IV	5848917	5848918	DER_site	0	+	0.3	4.25	0.43	0.07	13.39	0.1	6.84	0.34	False	sams-3	G
IV	5848918	5848919	DER_site	0	+	-0.4	2.86	0.38	0.07	13.56	0.03	2.21	0.9	False	sams-3	C
IV	5848919	5848920	DER_site	0	+	0.15	5.31	0.59	0.07	11.7	0.17	2.1	0.91	False	sams-3	T
IV	5848920	5848921	DER_site	0	+	-0.77	5.69	0.89	0.07	7.98	0.24	5.76	0.22	False	sams-3	C
IV	5848921	5848922	DER_site	0	+	-0.45	3.5	0.32	0.06	17.3	0.03	9.05	0.34	False	sams-3	A
IV	5848922	5848923	DER_site	0	+	-0.52	0.0	-0.0	-0.0	2.27	0.32	0.0	1.0	False	sams-3	A
IV	5848923	5848924	DER_site	0	+	-2.11	0.85	0.45	0.07	0.22	0.9	0.0	1.0	True	sams-3	G
IV	5848924	5848925	DER_site	0	+	0.2	2.43	0.53	0.07	1.0	0.61	4.77	0.31	False	sams-3	A
IV	5848925	5848926	DER_site	0	+	-1.14	2.67	0.58	0.07	9.36	0.05	1.05	0.59	False	sams-3	T
IV	5848926	5848927	DER_site	0	+	-0.57	9.41	1.61	0.07	3.45	0.75	3.27	0.77	True	sams-3	C
IV	5848927	5848928	DER_site	0	+	0.15	1.8	0.21	0.05	22.64	0.0	7.57	0.11	False	sams-3	C
IV	5848928	5848929	DER_site	0	+	-0.11	3.44	0.31	0.06	36.46	0.0	11.3	0.08	False	sams-3	T
IV	5848929	5848930	DER_site	0	+	-0.17	0.3	0.06	-0.0	9.12	0.06	2.81	0.59	False	sams-3	C
IV	5848930	5848931	DER_site	0	+	0.25	1.75	0.11	0.02	10.2	0.25	8.02	0.43	False	sams-3	A
IV	5848931	5848932	DER_site	0	+	0.29	4.64	0.7	0.07	2.78	0.6	12.86	0.05	False	sams-3	C
IV	5848932	5848933	DER_site	0	+	0.02	1.63	0.19	0.04	6.08	0.41	5.04	0.54	False	sams-3	G
IV	5848933	5848934	DER_site	0	+	-0.43	7.0	0.87	0.07	3.4	0.76	3.15	0.79	True	sams-3	C
IV	5848934	5848935	DER_site	0	+	-0.68	7.18	0.9	0.07	2.67	0.95	8.6	0.2	False	sams-3	A
IV	5848935	5848936	DER_site	0	+	-0.58	2.55	0.2	0.05	9.23	0.32	5.38	0.25	False	sams-3	A
IV	5848936	5848937	DER_site	0	+	-0.16	1.83	0.12	0.02	13.24	0.1	9.44	0.15	False	sams-3	A
IV	5848937	5848938	DER_site	0	+	-0.67	5.77	0.66	0.07	15.72	0.05	6.85	0.33	False	sams-3	G
IV	5848938	5848939	DER_site	0	+	0.39	2.62	0.21	0.05	7.83	0.45	5.41	0.49	False	sams-3	G
IV	5848939	5848940	DER_site	0	+	-0.57	5.67	0.65	0.07	10.31	0.24	2.09	0.72	False	sams-3	T
IV	5848940	5848941	DER_site	0	+	0.51	3.12	0.27	0.06	7.98	0.44	6.55	0.59	False	sams-3	T
IV	5848941	5848942	DER_site	0	+	0.1	2.3	0.17	0.04	14.69	0.07	9.17	0.33	False	sams-3	G
IV	5848942	5848943	DER_site	0	+	-0.11	2.23	0.28	0.06	5.34	0.5	11.59	0.07	False	sams-3	C
IV	5848943	5848944	DER_site	0	+	-0.06	2.8	0.23	0.05	9.3	0.32	13.09	0.11	False	sams-3	A
IV	5848944	5848945	DER_site	0	+	-0.05	3.93	0.38	0.07	8.41	0.39	8.5	0.39	False	sams-3	T
IV	5848945	5848946	DER_site	0	+	-0.62	4.69	0.49	0.07	8.49	0.39	8.66	0.37	False	sams-3	G
IV	5848946	5848947	DER_site	0	+	-0.43	3.61	0.51	0.07	9.65	0.14	5.74	0.45	False	sams-3	T
IV	5848947	5848948	DER_site	0	+	0.32	8.76	1.49	0.07	1.98	0.74	3.8	0.43	True	sams-3	G
IV	5848948	5848949	DER_site	0	+	-2.23	7.65	1.27	0.07	7.65	0.26	5.07	0.08	False	sams-3	G
IV	5848949	5848950	DER_site	0	+	-1.99	7.37	1.21	0.07	9.05	0.17	12.31	0.02	False	sams-3	T
IV	5848950	5848951	DER_site	0	+	-0.1	6.1	0.97	0.07	7.52	0.11	9.44	0.15	False	sams-3	A
IV	5848951	5848952	DER_site	0	+	-0.14	2.8	0.37	0.07	3.74	0.44	2.69	0.61	False	sams-3	A
IV	5848952	5848953	DER_site	0	+	0.73	0.0	-0.0	-0.0	0.0	1.0	1.08	0.58	False	sams-3	G
IV	5848957	5848958	DER_site	0	+	-2.9	7.38	1.22	0.07	7.27	0.3	4.02	0.13	False	sams-3	T
IV	5848958	5848959	DER_site	0	+	-1.85	0.38	0.27	0.06	1.03	0.6	1.08	0.58	False	sams-3	C
IV	5848982	5848983	DER_site	0	+	-0.06	1.05	0.1	0.01	4.23	0.38	4.3	0.64	False	sams-3	G
IV	5849042	5849043	DER_site	0	+	0.99	1.79	0.39	0.07	2.6	0.27	3.99	0.41	False	sams-3	A
IV	5849048	5849049	DER_site	0	+	-0.8	3.24	0.45	0.07	6.65	0.16	1.87	0.76	False	sams-3	C
IV	5849065	5849066	DER_site	0	+	-0.66	3.11	0.67	0.07	0.57	0.75	6.87	0.14	False	sams-3	A
IV	5849073	5849074	DER_site	0	+	-0.37	0.0	-0.0	-0.0	2.6	0.27	2.42	0.3	False	sams-3	G
IV	5849083	5849084	DER_site	0	+	-0.3	0.26	0.06	-0.0	10.04	0.04	3.74	0.44	False	sams-3	C
IV	5849093	5849094	DER_site	0	+	1.35	2.37	0.51	0.07	1.03	0.6	7.37	0.12	False	sams-3	A
IV	5849110	5849111	DER_site	0	+	-0.58	6.86	1.49	0.07	3.49	0.17	1.43	0.49	True	sams-3	A
IV	5849111	5849112	DER_site	0	+	-2.12	5.65	1.23	0.07	4.47	0.35	7.33	0.12	False	sams-3	C
IV	5849112	5849113	DER_site	0	+	-0.13	0.0	-0.0	-0.0	2.49	0.29	0.62	0.73	False	sams-3	A
IV	5849113	5849114	DER_site	0	+	-0.78	7.47	1.62	0.07	2.03	0.73	3.76	0.15	True	sams-3	T
IV	5849114	5849115	DER_site	0	+	-1.06	0.0	-0.0	-0.0	3.79	0.15	2.58	0.28	False	sams-3	G
IV	5849115	5849116	DER_site	0	+	-0.74	0.16	0.16	0.03	4.41	0.11	3.4	0.18	False	sams-3	A
IV	5849116	5849117	DER_site	0	+	-0.98	0.52	0.33	0.07	1.32	0.52	3.4	0.18	False	sams-3	T
IV	5849117	5849118	DER_site	0	+	-2.69	0.13	0.14	0.03	3.79	0.15	0.0	1.0	False	sams-3	A
IV	5849118	5849119	DER_site	0	+	-2.69	0.13	0.14	0.03	2.6	0.27	0.0	1.0	False	sams-3	T
IV	5849119	5849120	DER_site	0	+	-1.06	0.0	-0.0	-0.0	1.33	0.51	1.04	0.59	False	sams-3	T
IV	5849120	5849121	DER_site	0	+	-2.61	0.11	0.13	0.02	2.32	0.31	0.0	1.0	False	sams-3	G
IV	5849121	5849122	DER_site	0	+	-1.84	0.38	0.27	0.06	0.87	0.65	1.0	0.61	False	sams-3	A
IV	5849122	5849123	DER_site	0	+	-1.84	0.38	0.27	0.06	2.55	0.28	1.0	0.61	False	sams-3	T
IV	5849123	5849124	DER_site	0	+	0.16	0.66	0.14	0.03	4.92	0.3	4.9	0.3	False	sams-3	A
IV	5849124	5849125	DER_site	0	+	-0.33	1.05	0.23	0.05	3.79	0.15	2.04	0.73	False	sams-3	T
IV	5849125	5849126	DER_site	0	+	-0.33	1.05	0.23	0.05	2.6	0.27	3.48	0.48	False	sams-3	T
IV	5849126	5849127	DER_site	0	+	0.56	0.0	-0.0	-0.0	0.0	1.0	1.0	0.61	False	sams-3	T
IV	5849128	5849129	DER_site	0	+	-0.28	3.82	0.55	0.07	1.33	0.51	3.56	0.47	False	sams-3	T
IV	5849129	5849130	DER_site	0	+	-1.11	0.0	-0.0	-0.0	1.33	0.51	2.44	0.3	False	sams-3	G
IV	5849130	5849131	DER_site	0	+	-0.63	3.06	0.42	0.07	3.8	0.43	3.13	0.54	False	sams-3	T
IV	5849131	5849132	DER_site	0	+	0.52	0.0	0.02	-0.0	2.6	0.27	3.95	0.14	False	sams-3	T
IV	5849132	5849133	DER_site	0	+	-0.67	0.0	-0.0	-0.0	1.03	0.6	3.01	0.22	False	sams-3	G
IV	5849133	5849134	DER_site	0	+	-0.91	4.69	0.71	0.07	4.68	0.59	1.46	0.48	False	sams-3	T
IV	5849134	5849135	DER_site	0	+	-0.37	0.0	-0.0	-0.0	1.33	0.51	4.75	0.09	False	sams-3	G
IV	5849135	5849136	DER_site	0	+	0.07	0.78	0.17	0.04	4.39	0.11	2.72	0.61	False	sams-3	A
IV	5849136	5849137	DER_site	0	+	0.1	0.43	0.03	-0.0	6.76	0.34	3.79	0.7	False	sams-3	A
IV	5849137	5849138	DER_site	0	+	-1.56	4.23	0.62	0.07	6.5	0.16	7.02	0.32	False	sams-3	T
IV	5849138	5849139	DER_site	0	+	-1.06	0.0	-0.0	-0.0	1.33	0.51	1.04	0.59	False	sams-3	T
IV	5849139	5849140	DER_site	0	+	0.56	0.0	-0.0	-0.0	0.0	1.0	2.44	0.3	False	sams-3	T
IV	5849140	5849141	DER_site	0	+	0.61	0.0	-0.0	-0.0	0.0	1.0	1.04	0.59	False	sams-3	G
IV	5849141	5849142	DER_site	0	+	0.56	0.0	-0.0	-0.0	0.0	1.0	1.0	0.61	False	sams-3	A
IV	5849142	5849143	DER_site	0	+	1.34	0.05	0.08	0.01	0.0	1.0	2.04	0.36	False	sams-3	T
IV	5849143	5849144	DER_site	0	+	-0.54	1.29	0.14	0.03	5.01	0.29	7.7	0.26	False	sams-3	T
IV	5849144	5849145	DER_site	0	+	-1.8	5.24	0.81	0.07	7.01	0.14	4.58	0.1	False	sams-3	T
IV	5849145	5849146	DER_site	0	+	-0.18	0.37	0.08	0.0	4.99	0.29	5.65	0.23	False	sams-3	G
IV	5849146	5849147	DER_site	0	+	-0.62	5.3	1.15	0.07	2.07	0.36	1.77	0.78	True	sams-3	C
IV	5849147	5849148	DER_site	0	+	0.61	0.0	-0.0	-0.0	0.0	1.0	1.04	0.59	False	sams-3	A
IV	5849148	5849149	DER_site	0	+	0.61	0.01	0.04	-0.0	1.22	0.54	1.06	0.59	False	sams-3	G
IV	5849149	5849150	DER_site	0	+	0.16	3.44	0.48	0.07	4.99	0.29	5.66	0.23	False	sams-3	A
IV	5849150	5849151	DER_site	0	+	-1.16	2.46	0.53	0.07	9.11	0.06	0.77	0.68	False	sams-3	A
IV	5849151	5849152	DER_site	0	+	-1.69	4.66	0.7	0.07	9.11	0.06	3.56	0.47	False	sams-3	G
IV	5849152	5849153	DER_site	0	+	2.32	3.33	0.72	0.07	0.0	1.0	3.39	0.5	False	sams-3	G
IV	5849153	5849154	DER_site	0	+	3.11	5.76	1.25	0.07	0.0	1.0	3.55	0.47	True	sams-3	A
IV	5849154	5849155	DER_site	0	+	-0.66	1.52	0.33	0.07	2.99	0.22	5.65	0.23	False	sams-3	T
IV	5849155	5849156	DER_site	0	+	3.2	6.06	1.32	0.07	0.0	1.0	1.82	0.77	True	sams-3	C
IV	5849156	5849157	DER_site	0	+	-0.08	0.23	0.05	-0.0	4.03	0.4	1.57	0.81	False	sams-3	A
IV	5849157	5849158	DER_site	0	+	-0.76	2.66	0.35	0.07	7.33	0.29	5.3	0.26	False	sams-3	A
IV	5849158	5849159	DER_site	0	+	0.65	0.02	0.05	-0.0	3.79	0.15	1.66	0.44	False	sams-3	C
IV	5849159	5849160	DER_site	0	+	-1.69	2.93	0.64	0.07	8.07	0.09	2.12	0.35	False	sams-3	A
IV	5849160	5849161	DER_site	0	+	-2.69	0.13	0.14	0.03	3.79	0.15	0.0	1.0	False	sams-3	G
IV	5849161	5849162	DER_site	0	+	0.56	0.0	-0.0	-0.0	0.0	1.0	1.0	0.61	False	sams-3	T
IV	5849162	5849163	DER_site	0	+	0.56	0.0	-0.0	-0.0	0.0	1.0	1.0	0.61	False	sams-3	G
IV	5849163	5849164	DER_site	0	+	0.61	0.0	-0.0	-0.0	0.0	1.0	4.58	0.1	False	sams-3	A
IV	5849165	5849166	DER_site	0	+	0.12	0.0	-0.0	-0.0	6.06	0.05	1.24	0.54	False	sams-3	C
IV	5849166	5849167	DER_site	0	+	2.32	3.33	0.72	0.07	0.0	1.0	2.88	0.58	True	sams-3	T
IV	5849167	5849168	DER_site	0	+	-0.61	4.86	0.74	0.07	7.9	0.25	1.76	0.78	False	sams-3	C
IV	5849168	5849169	DER_site	0	+	-3.43	4.47	0.97	0.07	5.83	0.21	0.0	1.0	False	sams-3	G
IV	5849169	5849170	DER_site	0	+	-0.83	0.81	0.18	0.04	3.71	0.45	3.56	0.47	False	sams-3	T
IV	5849170	5849171	DER_site	0	+	1.91	2.46	0.53	0.07	0.0	1.0	1.81	0.77	True	sams-3	A
IV	5849171	5849172	DER_site	0	+	2.19	0.8	0.43	0.07	0.0	1.0	0.46	0.79	True	sams-3	C
IV	5849173	5849174	DER_site	0	+	1.79	0.34	0.25	0.06	0.0	1.0	2.04	0.36	False	sams-3	G
IV	5849174	5849175	DER_site	0	+	-0.13	0.0	-0.0	-0.0	9.11	0.01	1.61	0.45	False	sams-3	T
IV	5849175	5849176	DER_site	0	+	-0.28	3.82	0.83	0.07	1.33	0.51	0.79	0.67	True	sams-3	T
IV	5849176	5849177	DER_site	0	+	0.02	0.33	0.07	0.0	2.7	0.61	3.95	0.41	False	sams-3	C
IV	5849177	5849178	DER_site	0	+	0.27	0.44	0.1	0.01	4.64	0.33	3.31	0.51	False	sams-3	A
IV	5849178	5849179	DER_site	0	+	1.83	2.35	0.51	0.07	0.0	1.0	6.44	0.17	False	sams-3	C
IV	5849179	5849180	DER_site	0	+	-1.2	2.37	0.51	0.07	6.26	0.18	1.97	0.37	False	sams-3	T
IV	5849180	5849181	DER_site	0	+	0.12	4.57	0.99	0.07	2.6	0.27	2.04	0.36	False	sams-3	G
IV	5849182	5849183	DER_site	0	+	0.99	2.47	0.54	0.07	3.79	0.15	5.66	0.23	False	sams-3	A
IV	5849183	5849184	DER_site	0	+	-1.11	0.0	-0.0	-0.0	3.79	0.15	1.0	0.61	False	sams-3	G
IV	5849184	5849185	DER_site	0	+	0.07	0.77	0.17	0.04	2.78	0.25	1.77	0.78	False	sams-3	T
IV	5849185	5849186	DER_site	0	+	1.91	2.46	0.53	0.07	0.0	1.0	3.25	0.52	False	sams-3	T
IV	5849186	5849187	DER_site	0	+	0.66	2.41	0.52	0.07	3.49	0.17	3.03	0.55	False	sams-3	C
IV	5849187	5849188	DER_site	0	+	-0.04	1.56	0.34	0.07	0.12	0.94	17.31	0.0	False	sams-3	T
IV	5849188	5849189	DER_site	0	+	-0.42	0.27	0.06	-0.0	4.56	0.34	2.26	0.69	False	sams-3	T
IV	5849189	5849190	DER_site	0	+	-0.84	2.96	0.4	0.07	6.0	0.2	2.98	0.81	False	sams-3	T
IV	5849190	5849191	DER_site	0	+	-0.33	1.05	0.23	0.05	3.79	0.15	2.04	0.73	False	sams-3	T
IV	5849191	5849192	DER_site	0	+	-1.8	5.24	1.14	0.07	3.33	0.19	1.04	0.59	True	sams-3	G
IV	5849192	5849193	DER_site	0	+	-1.06	3.04	0.66	0.07	3.79	0.15	1.04	0.59	False	sams-3	C
IV	5849193	5849194	DER_site	0	+	0.61	0.0	-0.0	-0.0	0.0	1.0	1.04	0.59	False	sams-3	A
IV	5849194	5849195	DER_site	0	+	0.12	0.0	-0.0	-0.0	0.87	0.65	1.35	0.51	False	sams-3	T
IV	5849195	5849196	DER_site	0	+	0.24	1.85	0.4	0.07	1.33	0.51	1.81	0.77	False	sams-3	T
IV	5849196	5849197	DER_site	0	+	1.39	1.62	0.35	0.07	0.0	1.0	3.56	0.47	False	sams-3	T
IV	5849197	5849198	DER_site	0	+	1.39	1.62	0.35	0.07	0.0	1.0	2.12	0.71	False	sams-3	A
IV	5849198	5849199	DER_site	0	+	1.39	1.62	0.35	0.07	0.0	1.0	2.12	0.71	False	sams-3	T
IV	5849199	5849200	DER_site	0	+	-0.28	1.05	0.23	0.05	1.33	0.51	3.56	0.47	False	sams-3	C
IV	5849200	5849201	DER_site	0	+	1.3	0.04	0.08	0.0	0.0	1.0	0.72	0.7	False	sams-3	G
IV	5849201	5849202	DER_site	0	+	0.61	0.0	-0.0	-0.0	0.0	1.0	1.04	0.59	False	sams-3	C
IV	5849202	5849203	DER_site	0	+	-1.02	0.0	-0.0	-0.0	3.23	0.2	2.44	0.3	False	sams-3	C
IV	5849203	5849204	DER_site	0	+	1.3	0.04	0.08	0.0	0.0	1.0	1.97	0.37	False	sams-3	T
IV	5849204	5849205	DER_site	0	+	0.12	0.0	-0.0	-0.0	2.36	0.31	1.24	0.54	False	sams-3	A
IV	5849205	5849206	DER_site	0	+	1.24	2.39	0.52	0.07	0.9	0.64	5.87	0.21	False	sams-3	T
IV	5849206	5849207	DER_site	0	+	-0.18	0.0	0.0	-0.0	2.78	0.6	4.43	0.35	False	sams-3	T
IV	5849207	5849208	DER_site	0	+	2.28	3.25	0.7	0.07	0.0	1.0	4.25	0.37	False	sams-3	C
IV	5849208	5849209	DER_site	0	+	1.03	1.34	0.29	0.06	3.23	0.2	5.43	0.25	False	sams-3	A
IV	5849209	5849210	DER_site	0	+	0.65	2.67	0.35	0.07	3.79	0.15	4.43	0.62	False	sams-3	T
IV	5849210	5849211	DER_site	0	+	0.56	0.0	-0.0	-0.0	0.0	1.0	1.0	0.61	False	sams-3	G
IV	5849211	5849212	DER_site	0	+	1.48	4.12	0.41	0.07	2.6	0.27	7.95	0.44	False	sams-3	T
IV	5849212	5849213	DER_site	0	+	0.2	0.78	0.17	0.04	2.6	0.27	3.8	0.43	False	sams-3	C
IV	5849213	5849214	DER_site	0	+	-0.42	6.86	1.12	0.07	4.56	0.34	5.66	0.23	False	sams-3	T
IV	5849214	5849215	DER_site	0	+	-0.8	3.84	0.55	0.07	6.18	0.4	3.36	0.5	False	sams-3	C
IV	5849215	5849216	DER_site	0	+	-4.1	7.1	1.54	0.07	9.11	0.06	0.0	1.0	False	sams-3	T
IV	5849216	5849217	DER_site	0	+	-2.69	0.13	0.14	0.03	2.6	0.27	0.0	1.0	False	sams-3	G
IV	5849217	5849218	DER_site	0	+	1.79	0.34	0.25	0.06	0.0	1.0	0.7	0.71	False	sams-3	A
IV	5849218	5849219	DER_site	0	+	-1.53	4.75	1.03	0.07	4.73	0.32	1.97	0.37	False	sams-3	T
IV	5849219	5849220	DER_site	0	+	-1.15	0.06	0.09	0.01	2.22	0.33	2.81	0.24	False	sams-3	T
IV	5849220	5849221	DER_site	0	+	-1.02	3.24	0.45	0.07	5.83	0.21	7.1	0.13	False	sams-3	T
IV	5849221	5849222	DER_site	0	+	-0.54	0.25	0.05	-0.0	5.83	0.21	4.92	0.3	False	sams-3	C
IV	5849222	5849223	DER_site	0	+	1.39	1.62	0.35	0.07	0.0	1.0	3.56	0.47	False	sams-3	A
IV	5849224	5849225	DER_site	0	+	1.13	1.69	0.37	0.07	0.0	1.0	3.0	0.56	False	sams-3	G
IV	5849225	5849226	DER_site	0	+	0.15	0.46	0.1	0.01	5.46	0.07	3.92	0.42	False	sams-3	C
IV	5849226	5849227	DER_site	0	+	-0.6	1.71	0.1	0.01	7.14	0.13	6.04	0.64	False	sams-3	T
IV	5849227	5849228	DER_site	0	+	-1.23	3.37	0.73	0.07	7.0	0.14	2.3	0.68	False	sams-3	C
IV	5849228	5849229	DER_site	0	+	-0.73	4.18	0.62	0.07	6.3	0.18	7.27	0.12	False	sams-3	T
IV	5849229	5849230	DER_site	0	+	1.44	2.13	0.26	0.06	0.0	1.0	5.12	0.53	False	sams-3	A
IV	5849230	5849231	DER_site	0	+	2.5	4.56	0.99	0.07	0.0	1.0	2.79	0.59	True	sams-3	C
IV	5849231	5849232	DER_site	0	+	-1.08	2.99	0.65	0.07	4.41	0.35	1.46	0.83	False	sams-3	G
IV	5849232	5849233	DER_site	0	+	-2.13	3.78	0.82	0.07	2.37	0.31	1.51	0.47	False	sams-3	G
IV	5849233	5849234	DER_site	0	+	1.13	1.69	0.37	0.07	0.0	1.0	6.19	0.19	False	sams-3	G
IV	5849234	5849235	DER_site	0	+	1.13	0.12	0.14	0.03	0.0	1.0	3.76	0.15	False	sams-3	T
IV	5849235	5849236	DER_site	0	+	-0.46	0.0	-0.0	-0.0	2.2	0.33	2.27	0.32	False	sams-3	G
IV	5849236	5849237	DER_site	0	+	0.86	2.25	0.49	0.07	2.74	0.25	5.61	0.23	False	sams-3	T
IV	5849237	5849238	DER_site	0	+	-1.37	1.4	0.31	0.06	2.99	0.22	5.44	0.25	False	sams-3	T
IV	5849238	5849239	DER_site	0	+	-0.81	1.3	0.14	0.03	4.62	0.33	6.25	0.4	False	sams-3	G
IV	5849239	5849240	DER_site	0	+	-2.12	3.77	0.82	0.07	2.99	0.22	3.2	0.2	False	sams-3	G
IV	5849240	5849241	DER_site	0	+	-0.48	0.0	-0.0	-0.0	0.0	1.0	3.2	0.2	False	sams-3	A
IV	5849241	5849242	DER_site	0	+	-0.19	0.0	-0.0	-0.0	2.74	0.25	0.12	0.94	False	sams-3	T
IV	5849242	5849243	DER_site	0	+	-0.9	4.6	1.0	0.07	2.99	0.22	4.74	0.09	False	sams-3	G
IV	5849243	5849244	DER_site	0	+	-0.48	0.0	-0.0	-0.0	0.0	1.0	3.2	0.2	False	sams-3	A
IV	5849244	5849245	DER_site	0	+	-1.78	3.35	0.73	0.07	3.94	0.41	5.37	0.25	False	sams-3	T
IV	5849245	5849246	DER_site	0	+	0.64	1.23	0.27	0.06	1.21	0.55	5.77	0.22	False	sams-3	G
IV	5849246	5849247	DER_site	0	+	0.1	4.4	0.66	0.07	7.08	0.31	2.76	0.6	False	sams-3	C
IV	5849247	5849248	DER_site	0	+	-0.54	0.71	0.06	-0.0	8.18	0.23	4.51	0.61	False	sams-3	G
IV	5849248	5849249	DER_site	0	+	0.77	1.28	0.28	0.06	0.0	1.0	4.16	0.39	False	sams-3	G
IV	5849249	5849250	DER_site	0	+	1.9	2.98	0.65	0.07	0.0	1.0	4.0	0.41	False	sams-3	G
IV	5849250	5849251	DER_site	0	+	-0.19	0.0	-0.0	-0.0	2.99	0.22	0.13	0.94	False	sams-3	A
IV	5849251	5849252	DER_site	0	+	-1.58	0.3	0.24	0.05	4.25	0.12	4.74	0.09	False	sams-3	A
IV	5849252	5849253	DER_site	0	+	-1.37	4.18	0.91	0.07	2.37	0.31	2.66	0.26	False	sams-3	A
IV	5849253	5849254	DER_site	0	+	-1.19	1.96	0.43	0.07	3.43	0.49	3.95	0.41	False	sams-3	C
IV	5849254	5849255	DER_site	0	+	0.53	1.73	0.2	0.05	3.2	0.53	5.16	0.52	False	sams-3	G
IV	5849255	5849256	DER_site	0	+	2.87	5.78	0.91	0.07	0.0	1.0	6.38	0.38	False	sams-3	G
IV	5849256	5849257	DER_site	0	+	1.41	2.09	0.45	0.07	0.0	1.0	4.03	0.4	False	sams-3	G
IV	5849257	5849258	DER_site	0	+	0.79	1.29	0.28	0.06	0.0	1.0	4.16	0.38	False	sams-3	G
IV	5849258	5849259	DER_site	0	+	-0.07	1.45	0.16	0.03	3.1	0.21	8.8	0.19	False	sams-3	C
IV	5849259	5849260	DER_site	0	+	-0.86	0.77	0.17	0.04	1.7	0.43	5.0	0.29	False	sams-3	T
IV	5849260	5849261	DER_site	0	+	-1.62	0.33	0.25	0.06	1.66	0.44	9.33	0.01	False	sams-3	G
IV	5849261	5849262	DER_site	0	+	0.67	0.89	0.19	0.04	1.7	0.43	5.01	0.29	False	sams-3	A
IV	5849262	5849263	DER_site	0	+	0.79	1.29	0.28	0.06	0.0	1.0	4.16	0.38	False	sams-3	A
IV	5849263	5849264	DER_site	0	+	-0.46	0.0	-0.0	-0.0	0.0	1.0	3.18	0.2	False	sams-3	G
IV	5849264	5849265	DER_site	0	+	1.55	3.25	0.45	0.07	2.2	0.33	3.63	0.73	False	sams-3	C
IV	5849265	5849266	DER_site	0	+	1.11	0.11	0.13	0.02	0.0	1.0	5.85	0.05	False	sams-3	T
IV	5849266	5849267	DER_site	0	+	0.63	1.71	0.37	0.07	2.99	0.22	2.19	0.7	False	sams-3	T
IV	5849267	5849268	DER_site	0	+	0.29	0.85	0.19	0.04	0.0	1.0	3.79	0.44	False	sams-3	A
IV	5849268	5849269	DER_site	0	+	-0.66	2.55	0.2	0.05	3.96	0.41	7.22	0.51	False	sams-3	T
IV	5849269	5849270	DER_site	0	+	-0.75	1.86	0.4	0.07	0.68	0.71	3.54	0.47	False	sams-3	C
IV	5849270	5849271	DER_site	0	+	-1.23	4.48	0.67	0.07	5.1	0.28	3.64	0.46	False	sams-3	G
IV	5849271	5849272	DER_site	0	+	-1.05	2.07	0.45	0.07	2.42	0.66	7.25	0.12	False	sams-3	C
IV	5849272	5849273	DER_site	0	+	-1.62	7.87	1.71	0.07	4.95	0.29	4.36	0.11	False	sams-3	A
IV	5849273	5849274	DER_site	0	+	0.07	1.3	0.14	0.03	3.34	0.5	9.09	0.17	False	sams-3	A
IV	5849274	5849275	DER_site	0	+	-0.45	1.08	0.11	0.02	5.0	0.29	4.07	0.67	False	sams-3	C
IV	5849275	5849276	DER_site	0	+	0.27	1.36	0.15	0.03	2.24	0.33	5.37	0.5	False	sams-3	A
IV	5849276	5849277	DER_site	0	+	2.47	4.43	0.66	0.07	0.0	1.0	9.19	0.16	False	sams-3	A
IV	5849277	5849278	DER_site	0	+	1.18	8.83	1.5	0.07	2.99	0.22	4.79	0.31	True	sams-3	T
IV	5849278	5849279	DER_site	0	+	-0.53	10.38	1.46	0.07	5.05	0.28	7.02	0.32	False	sams-3	A
IV	5849279	5849280	DER_site	0	+	0.4	2.58	0.56	0.07	6.3	0.04	9.96	0.04	False	sams-3	T
IV	5849280	5849281	DER_site	0	+	0.14	0.84	0.08	0.0	3.29	0.19	9.36	0.15	False	sams-3	G
IV	5849281	5849282	DER_site	0	+	-0.22	0.97	0.21	0.05	1.38	0.5	1.18	0.88	False	sams-3	T
IV	5849282	5849283	DER_site	0	+	0.44	1.51	0.17	0.04	4.03	0.4	3.59	0.73	False	sams-3	T
IV	5849283	5849284	DER_site	0	+	1.13	3.39	0.31	0.06	1.89	0.39	5.3	0.73	False	sams-3	T
IV	5849284	5849285	DER_site	0	+	-0.83	2.94	0.25	0.05	2.0	0.74	6.8	0.56	False	sams-3	C
IV	5849285	5849286	DER_site	0	+	0.45	1.9	0.41	0.07	0.98	0.61	4.18	0.38	False	sams-3	T
IV	5849286	5849287	DER_site	0	+	-0.53	2.05	0.25	0.06	4.2	0.38	5.87	0.44	False	sams-3	T
IV	5849287	5849288	DER_site	0	+	0.16	1.28	0.28	0.06	1.83	0.4	0.7	0.95	False	sams-3	T
IV	5849288	5849289	DER_site	0	+	-1.15	6.86	1.12	0.07	5.41	0.49	2.38	0.3	False	sams-3	A
IV	5849289	5849290	DER_site	0	+	-2.86	4.29	0.93	0.07	3.29	0.51	2.25	0.32	False	sams-3	C
IV	5849291	5849292	DER_site	0	+	-1.29	5.6	0.88	0.07	3.51	0.48	5.67	0.23	False	sams-3	T
IV	5849292	5849293	DER_site	0	+	0.87	1.86	0.4	0.07	1.7	0.43	4.82	0.31	False	sams-3	G
IV	5849293	5849294	DER_site	0	+	-0.69	2.39	0.3	0.06	5.64	0.23	3.63	0.73	False	sams-3	T
IV	5849294	5849295	DER_site	0	+	0.13	0.12	0.03	-0.0	4.6	0.33	0.96	0.92	False	sams-3	T
IV	5849295	5849296	DER_site	0	+	-0.04	2.82	0.38	0.07	0.92	0.63	6.19	0.4	False	sams-3	A
IV	5849296	5849297	DER_site	0	+	-1.07	4.75	1.03	0.07	1.22	0.54	10.78	0.03	False	sams-3	C
IV	5849297	5849298	DER_site	0	+	-0.81	3.18	0.44	0.07	5.16	0.27	6.82	0.34	False	sams-3	A
IV	5849298	5849299	DER_site	0	+	-0.32	10.02	1.4	0.07	4.6	0.33	2.35	0.67	True	sams-3	A
IV	5849299	5849300	DER_site	0	+	-0.64	0.37	0.08	0.0	4.57	0.33	9.47	0.05	False	sams-3	C
IV	5849300	5849301	DER_site	0	+	-0.69	4.57	0.69	0.07	5.05	0.28	12.06	0.06	False	sams-3	G
IV	5849301	5849302	DER_site	0	+	1.45	2.15	0.27	0.06	0.0	1.0	5.28	0.51	False	sams-3	G
IV	5849302	5849303	DER_site	0	+	1.1	1.78	0.21	0.05	1.7	0.43	11.66	0.07	False	sams-3	T
IV	5849303	5849304	DER_site	0	+	2.28	3.9	0.56	0.07	0.0	1.0	7.17	0.31	False	sams-3	T
IV	5849304	5849305	DER_site	0	+	0.7	0.14	0.15	0.03	1.59	0.45	2.32	0.31	False	sams-3	A
IV	5849305	5849306	DER_site	0	+	1.27	2.0	0.43	0.07	1.7	0.43	4.88	0.3	False	sams-3	C
IV	5849306	5849307	DER_site	0	+	-1.28	3.94	0.86	0.07	0.56	0.75	3.4	0.49	False	sams-3	T
IV	5849307	5849308	DER_site	0	+	-0.57	5.52	0.86	0.07	9.92	0.13	7.79	0.1	False	sams-3	T
IV	5849308	5849309	DER_site	0	+	0.02	5.83	0.92	0.07	2.37	0.31	1.88	0.76	True	sams-3	T
IV	5849309	5849310	DER_site	0	+	0.73	1.24	0.27	0.06	0.0	1.0	4.47	0.35	False	sams-3	G
IV	5849310	5849311	DER_site	0	+	-1.18	1.84	0.4	0.07	1.63	0.44	3.35	0.5	False	sams-3	A
IV	5849311	5849312	DER_site	0	+	-0.98	3.14	0.68	0.07	2.52	0.64	7.06	0.13	False	sams-3	T
IV	5849312	5849313	DER_site	0	+	0.82	5.21	0.8	0.07	3.48	0.48	5.2	0.52	False	sams-3	T
IV	5849313	5849314	DER_site	0	+	0.14	8.46	1.43	0.07	3.34	0.5	2.72	0.84	True	sams-3	A
IV	5849314	5849315	DER_site	0	+	-0.49	0.0	-0.0	-0.0	3.07	0.22	2.19	0.34	False	sams-3	C
IV	5849315	5849316	DER_site	0	+	-0.44	0.0	-0.0	-0.0	0.0	1.0	2.27	0.32	False	sams-3	A
IV	5849316	5849317	DER_site	0	+	-0.06	0.0	-0.0	-0.0	0.0	1.0	2.18	0.34	False	sams-3	G
IV	5849317	5849318	DER_site	0	+	-0.26	0.73	0.16	0.03	8.93	0.06	6.73	0.15	False	sams-3	A
IV	5849318	5849319	DER_site	0	+	-0.55	10.02	1.74	0.07	5.28	0.26	2.12	0.35	True	sams-3	A
IV	5849319	5849320	DER_site	0	+	0.08	1.76	0.11	0.02	8.8	0.36	2.09	0.72	False	sams-3	A
IV	5849320	5849321	DER_site	0	+	0.38	14.88	2.72	0.23	3.6	0.73	3.32	0.51	True	sams-3	C
IV	5849321	5849322	DER_site	0	+	-0.05	1.54	0.17	0.04	12.42	0.05	3.54	0.74	False	sams-3	G
IV	5849322	5849323	DER_site	0	+	-0.37	2.75	0.22	0.05	21.21	0.01	7.29	0.51	False	sams-3	G
IV	5849323	5849324	DER_site	0	+	-0.56	1.63	0.18	0.04	5.01	0.54	3.02	0.55	False	sams-3	T
IV	5849324	5849325	DER_site	0	+	1.55	5.91	0.93	0.07	4.71	0.32	5.7	0.22	False	sams-3	G
IV	5849325	5849326	DER_site	0	+	0.05	1.54	0.17	0.04	11.93	0.06	5.8	0.45	False	sams-3	A
IV	5849326	5849327	DER_site	0	+	0.01	3.19	0.28	0.06	6.32	0.39	7.71	0.46	False	sams-3	C
IV	5849327	5849328	DER_site	0	+	-0.13	1.62	0.35	0.07	2.48	0.65	1.51	0.47	False	sams-3	T
IV	5849328	5849329	DER_site	0	+	0.11	7.3	0.92	0.07	11.0	0.09	7.75	0.26	False	sams-3	A
IV	5849329	5849330	DER_site	0	+	-0.04	1.85	0.22	0.05	6.47	0.37	2.28	0.69	False	sams-3	A
IV	5849330	5849331	DER_site	0	+	-1.3	2.82	0.61	0.07	7.29	0.12	1.9	0.39	False	sams-3	A
IV	5849331	5849332	DER_site	0	+	-0.41	4.34	0.44	0.07	11.89	0.16	5.29	0.51	False	sams-3	A
IV	5849332	5849333	DER_site	0	+	0.03	0.05	0.0	-0.0	5.43	0.49	1.27	0.97	False	sams-3	C
IV	5849333	5849334	DER_site	0	+	-0.46	8.08	1.05	0.07	8.55	0.38	4.67	0.32	False	sams-3	G
IV	5849334	5849335	DER_site	0	+	0.74	3.32	0.46	0.07	6.69	0.15	3.74	0.44	False	sams-3	G
IV	5849335	5849336	DER_site	0	+	0.19	4.42	0.45	0.07	7.8	0.45	4.12	0.39	False	sams-3	G
IV	5849336	5849337	DER_site	0	+	0.51	4.77	0.72	0.07	2.45	0.65	2.3	0.68	True	sams-3	T
[truncated: 2,564 more rows]
